# Supplementary material for: Experimental formation of carbonates from perchlorate and sulphate brines: Implications for Jezero crater, Mars
Source: PLoS One. 2024 Dec 5;19(12):e0312495. doi: 10.1371/journal.pone.0312495 (PMC11620553; doi:10.1371/journal.pone.0312495)
Supplement: S3 File — (ZIP) [file pone.0312495.s003.zip]

Archive with 8 entries (7 files):
- submited_DRX_microRaman_csv/
- submited_DRX_microRaman_csv/Fig10c_Raman_FeSO4.csv
- submited_DRX_microRaman_csv/Fig11c_Raman_NiSO4.csv
- submited_DRX_microRaman_csv/Fig12_XRD_NiSO4.csv
- submited_DRX_microRaman_csv/Fig4c_Raman_CaCl2.csv
- submited_DRX_microRaman_csv/Fig5c_Raman_CaCl2.csv
- submited_DRX_microRaman_csv/Fig6c_Raman_CaCl2.csv
- submited_DRX_microRaman_csv/Fig7_XRD_CaCl2.csv
