# Supplementary material for: Experimental formation of carbonates from perchlorate and sulphate brines: Implications for Jezero crater, Mars
Source: PLoS One. 2024 Dec 5;19(12):e0312495. doi: 10.1371/journal.pone.0312495 (PMC11620553; doi:10.1371/journal.pone.0312495)
Supplement: S3 File — (ZIP) [file pone.0312495.s003.zip › submited_DRX_microRaman_csv/Fig10c_Raman_FeSO4.csv]

100	152.968
101	152.451
102	152.051
103	152.071
104	152.553
105	153.29
106	153.813
107	153.34
108	152.102
109	151.742
110	152.687
111	153.482
112	153.359
113	152.828
114	152.404
115	152.385
116	152.751
117	153.051
118	153.058
119	152.99
120	152.993
121	152.994
122	152.97
123	153.031
124	153.206
125	153.36
126	153.314
127	152.835
128	152.117
129	152.125
130	153.086
131	153.682
132	153.364
133	153.488
134	154.561
135	154.899
136	153.775
137	152.986
138	153.599
139	154.433
140	154.547
141	154.282
142	154.066
143	154.002
144	154.04
145	153.963
146	153.727
147	153.701
148	153.977
149	153.925
150	153.395
151	153.458
152	154.548
153	155.388
154	155.233
155	155.021
156	155.526
157	156.547
158	157.736
159	158.87
160	159.87
161	160.873
162	162.004
163	163.259
164	164.67
165	166.385
166	168.48
167	170.848
168	173.505
169	176.787
170	180.528
171	183.536
172	185.434
173	187.631
174	190.765
175	193.548
176	195.341
177	197.221
178	199.689
179	201.768
180	203.047
181	204.462
182	206.576
183	209.029
184	211.258
185	212.602
186	213.224
187	214.59
188	216.898
189	218.164
190	217.736
191	217.305
192	217.892
193	219.153
194	220.581
195	221.664
196	222.514
197	224.071
198	226.612
199	229.461
200	231.833
201	232.933
202	232.952
203	233.247
204	234.556
205	236.78
206	239.29
207	240.972
208	241.696
209	242.42
210	243.89
211	246.559
212	250.504
213	255.494
214	262.03
215	271.325
216	284.531
217	302.599
218	325.266
219	351.322
220	380.715
221	414.272
222	452.305
223	494.331
224	538.125
225	579.211
226	608.67
227	615.484
228	594.11
229	545.465
230	481.592
231	420.4
232	371.541
233	338.116
234	317.53
235	304.465
236	298.292
237	299.503
238	303.832
239	306.934
240	311.867
241	323.075
242	338.377
243	353.989
244	370.023
245	386.373
246	398.559
247	401.358
248	391.054
249	368.602
250	344.206
251	326.93
252	316.957
253	311.718
254	308.404
255	305.724
256	305.702
257	308.89
258	311.82
259	313.071
260	315.884
261	321.599
262	327.437
263	332.063
264	336.996
265	342.979
266	349.309
267	356.44
268	366.288
269	377.879
270	387.215
271	395.508
272	408.954
273	426.923
274	442.92
275	457.824
276	478.291
277	504.864
278	534.181
279	568.85
280	615.02
281	674.332
282	746.224
283	833.447
284	940.27
285	1069.32
286	1222.12
287	1400.3
288	1602.79
289	1822.06
290	2045.07
291	2254.04
292	2427.52
293	2540.27
294	2571.5
295	2509.63
296	2366.82
297	2195.73
298	2038.17
299	1895.37
300	1755.55
301	1601.12
302	1428.35
303	1256.81
304	1101.36
305	965.368
306	849.868
307	754.705
308	679.369
309	622.903
310	581.149
311	547.068
312	516.736
313	489.47
314	466.525
315	450.175
316	439.053
317	429.654
318	421.136
319	413.962
320	406.936
321	398.766
322	390.821
323	385.039
324	380.999
325	377.576
326	374.485
327	371.796
328	369.81
329	368.432
330	366.523
331	363.567
332	360.686
333	358.773
334	357.755
335	357.372
336	357.343
337	357.14
338	355.984
339	354.378
340	354.126
341	354.916
342	354.505
343	352.855
344	351.665
345	351.135
346	350.48
347	349.773
348	349.438
349	349.063
350	348.195
351	348.015
352	349.316
353	349.194
354	345.66
355	343.031
356	344.65
357	346.799
358	346.74
359	347.504
360	350.662
361	353.213
362	353.994
363	355.56
364	358.581
365	360.907
366	362.683
367	366.534
368	372.461
369	378.175
370	383.424
371	389.365
372	395.735
373	401.599
374	407.294
375	413.372
376	418.454
377	421.446
378	424.938
379	430.918
380	436.03
381	438.273
382	442.331
383	450.405
384	457.082
385	460.336
386	465.595
387	474.92
388	484.701
389	494.566
390	508.009
391	524.6
392	540.81
393	559.1
394	585.512
395	619.228
396	656.161
397	697.887
398	748.115
399	806.77
400	874.607
401	959.412
402	1066.27
403	1188.66
404	1318.77
405	1453.04
406	1593.58
407	1750.29
408	1911.32
409	2035.22
410	2103.63
411	2127.28
412	2103.71
413	2019.36
414	1878.99
415	1703.55
416	1519.13
417	1350.04
418	1200.25
419	1065.37
420	952.571
421	867.492
422	801.186
423	744.012
424	695.773
425	657.12
426	625.898
427	599.911
428	577.579
429	558.856
430	545.2
431	534.908
432	523.633
433	511.599
434	502.294
435	496.167
436	491.733
437	487.898
438	484.091
439	480.927
440	478.805
441	476.147
442	472.27
443	469.641
444	469.363
445	469.024
446	466.887
447	463.018
448	458.127
449	453.367
450	449.415
451	446.362
452	443.615
453	440.443
454	437.869
455	437.126
456	436.615
457	434.53
458	432.136
459	430.275
460	426.42
461	420.17
462	416.235
463	415.812
464	414.067
465	409.621
466	405.614
467	403.227
468	401.578
469	399.525
470	396.329
471	393.81
472	394.179
473	396.012
474	397.341
475	399.016
476	402.009
477	405.627
478	409.497
479	414.378
480	420.315
481	426.285
482	432.569
483	440.578
484	449.057
485	455.565
486	463.039
487	475.838
488	490.707
489	503.032
490	515.165
491	529.848
492	545.054
493	558.5
494	569.718
495	578.372
496	583.898
497	586.382
498	586.389
499	582.409
500	572.079
501	557.794
502	543.956
503	530.535
504	515.833
505	499.822
506	483.409
507	468.24
508	455.277
509	443.96
510	433.743
511	424.552
512	417.597
513	414.753
514	413.123
515	407.614
516	401.513
517	400.535
518	400.482
519	396.2
520	392.036
521	392.099
522	393.714
523	393.911
524	391.817
525	389.361
526	390.885
527	394.893
528	395.478
529	393.834
530	394.695
531	396.236
532	395.381
533	395.675
534	399.491
535	401.078
536	397.712
537	395.268
538	396.714
539	399.33
540	400.514
541	398.927
542	397.313
543	399.751
544	402.835
545	401.445
546	398.143
547	397.102
548	399.04
549	402.023
550	401.385
551	397.525
552	397.588
553	401.811
554	403.798
555	403.616
556	405.263
557	407.866
558	409.134
559	410.624
560	413.7
561	415.979
562	416.335
563	417.317
564	419.698
565	421.398
566	421.899
567	422.449
568	424.793
569	429.78
570	433.544
571	432.837
572	432.735
573	437.333
574	442.704
575	445.47
576	446.093
577	446.573
578	449.653
579	455.253
580	460.888
581	464.136
582	464.47
583	467.243
584	476.357
585	486.214
586	492.885
587	500.265
588	510.957
589	523.972
590	537.89
591	551.416
592	564.508
593	578.033
594	592.66
595	608.935
596	627.097
597	648.382
598	676.053
599	710.666
600	748.615
601	788.378
602	831.341
603	880.167
604	937.342
605	1002.14
606	1069.65
607	1128.56
608	1174.03
609	1218.88
610	1263.9
611	1287.24
612	1283.12
613	1264.44
614	1229.67
615	1171.29
616	1105.37
617	1051.74
618	1004.09
619	953.315
620	905.003
621	863.919
622	828.774
623	798.705
624	774.076
625	755.573
626	743.05
627	732.228
628	719.124
629	706.433
630	697.513
631	692.145
632	687.748
633	680.161
634	672.989
635	675.248
636	680.361
637	675.585
638	667.303
639	666.3
640	670.263
641	674.192
642	676.084
643	676.362
644	677.761
645	682.098
646	689.24
647	694.671
648	694.402
649	695.284
650	702.305
651	705.872
652	700.743
653	694.604
654	691.494
655	689.014
656	684.738
657	676.861
658	664.904
659	649.959
660	635.081
661	621.662
662	606.725
663	588.952
664	570.504
665	553.437
666	538.751
667	524.434
668	508.054
669	492.131
670	479.502
671	468.964
672	458.637
673	447.454
674	436.278
675	427.396
676	419.786
677	410.68
678	400.145
679	390.204
680	384.105
681	381.842
682	377.491
683	369.935
684	364.465
685	361.059
686	355.953
687	350.033
688	345.774
689	342.782
690	340.33
691	338.976
692	337.94
693	334.788
694	329.784
695	325.468
696	323.069
697	322.352
698	321.347
699	318.976
700	317.29
701	316.349
702	313.007
703	308.678
704	307.892
705	308.279
706	305.438
707	302.017
708	301.257
709	301.917
710	301.79
711	299.166
712	295.601
713	294.666
714	294.953
715	293.488
716	292.383
717	292.959
718	291.053
719	286.668
720	286.298
721	289.221
722	288.904
723	285.787
724	283.567
725	282.518
726	282.107
727	282.703
728	283.48
729	282.315
730	280.746
731	282.043
732	282.507
733	278.146
734	274.907
735	277.083
736	279.841
737	279.686
738	277.225
739	274.614
740	274.259
741	275.76
742	277.306
743	277.524
744	276.197
745	274.694
746	274.212
747	275.105
748	275.954
749	275.113
750	274.402
751	275.336
752	275.368
753	273.766
754	273.599
755	275.038
756	275.548
757	275.022
758	274.63
759	274.733
760	274.949
761	274.133
762	272.636
763	272.512
764	273.518
765	273.978
766	274.426
767	275.489
768	275.363
769	273.64
770	272.927
771	273.964
772	275.188
773	275.667
774	274.894
775	271.9
776	268.037
777	268.983
778	273.595
779	272.64
780	268.149
781	268.847
782	271.255
783	269.634
784	267.815
785	268.159
786	266.925
787	264.803
788	266.257
789	268.874
790	268.389
791	267.863
792	269.659
793	270.071
794	268.574
795	269.029
796	270.842
797	270.822
798	269.062
799	267.386
800	267.886
801	270.256
802	271.247
803	270.737
804	271.11
805	272.401
806	273.782
807	275.621
808	277.157
809	275.786
810	273.247
811	274.329
812	276.911
813	276.547
814	274.592
815	273.33
816	272.859
817	272.72
818	272.421
819	272.663
820	273.893
821	273.156
822	269.386
823	267.402
824	268.936
825	270.67
826	271.316
827	271.213
828	269.614
829	266.77
830	265.641
831	266.529
832	265.976
833	264.198
834	263.852
835	264.352
836	264.081
837	262.735
838	261.076
839	260.582
840	260.953
841	260.731
842	260.346
843	260.376
844	259.494
845	257.902
846	258.19
847	258.773
848	255.983
849	253.392
850	255.006
851	257.011
852	256.684
853	256.097
854	256.264
855	256.756
856	257.394
857	257.868
858	257.311
859	256.151
860	256.481
861	257.579
862	256.858
863	254.828
864	253.306
865	253.113
866	253.977
867	254.623
868	254.684
869	254.552
870	253.863
871	252.471
872	251.392
873	251.729
874	253.908
875	255.872
876	254.974
877	253.235
878	253.035
879	252.697
880	252.119
881	253.785
882	255.563
883	253.863
884	252.468
885	254.191
886	253.915
887	251.123
888	251.586
889	254.513
890	255.489
891	254.285
892	252.665
893	252.605
894	253.569
895	252.971
896	251.691
897	252.107
898	254.505
899	257.057
900	256.408
901	253.722
902	253.403
903	254.304
904	253.788
905	253.346
906	253.692
907	253.118
908	252.362
909	253.462
910	255.169
911	255.618
912	254.982
913	254.534
914	255.705
915	256.929
916	255.969
917	254.984
918	255.66
919	255.964
920	255.876
921	257.381
922	258.981
923	258.6
924	257.916
925	258.34
926	259.13
927	259.335
928	258.887
929	260.614
930	265.669
931	269.434
932	270.016
933	270.338
934	271.968
935	275.158
936	280.153
937	286.011
938	290.331
939	292.433
940	293.491
941	294.032
942	294.428
943	295.574
944	296.717
945	295.437
946	292.511
947	290.793
948	291.334
949	293.919
950	297.55
951	299.914
952	298.238
953	291.65
954	281.718
955	272.279
956	265.739
957	261.407
958	258.188
959	255.359
960	253.356
961	252.525
962	252.135
963	251.507
964	250.504
965	250.043
966	250.687
967	250.894
968	249.829
969	248.436
970	247.382
971	246.831
972	246.636
973	246.744
974	247.454
975	247.258
976	244.34
977	242.906
978	245.936
979	246.996
980	244.108
981	243.091
982	243.942
983	243.358
984	241.982
985	241.305
986	241.693
987	242.282
988	242.02
989	242.679
990	244.751
991	244.025
992	240.868
993	240.5
994	242.012
995	242.104
996	241.477
997	241.831
998	243.956
999	244.92
1000	241.904
1001	240.149
1002	242.764
1003	244.583
1004	244.377
1005	244.999
1006	245.649
1007	245.056
1008	244.553
1009	244.876
1010	245.384
1011	245.269
1012	244.186
1013	242.878
1014	242.099
1015	242.073
1016	243.001
1017	244.755
1018	246.409
1019	247.388
1020	248.04
1021	247.733
1022	245.893
1023	245.157
1024	246.738
1025	247.202
1026	245.882
1027	245.395
1028	246.624
1029	248.662
1030	249.341
1031	249.407
1032	251.986
1033	254.262
1034	252.935
1035	252.125
1036	253.62
1037	253.919
1038	253.022
1039	252.969
1040	253.517
1041	254.1
1042	254.801
1043	255.302
1044	255.432
1045	256.485
1046	258.486
1047	258.916
1048	257.805
1049	257.025
1050	255.439
1051	253.293
1052	254.942
1053	258.347
1054	257.221
1055	254.936
1056	256.026
1057	257.519
1058	257.685
1059	257.762
1060	258.042
1061	258.054
1062	257.042
1063	256.022
1064	257.073
1065	257.863
1066	256.022
1067	254.919
1068	255.577
1069	254.967
1070	254.05
1071	254.936
1072	255.855
1073	255.932
1074	256.628
1075	257.683
1076	257.946
1077	257.393
1078	256.747
1079	256.85
1080	256.584
1081	254.934
1082	254.607
1083	256.628
1084	258.205
1085	257.969
1086	256.6
1087	256.05
1088	256.612
1089	256.104
1090	255.739
1091	257.754
1092	259.716
1093	259.275
1094	257.096
1095	255.75
1096	256.958
1097	257.424
1098	255.408
1099	253.923
1100	254.349
1101	255.608
1102	255.15
1103	253.425
1104	254.806
1105	257.219
1106	255.819
1107	252.765
1108	251.34
1109	252.04
1110	253.291
1111	253.282
1112	252.999
1113	253.824
1114	255.754
1115	256.578
1116	254.458
1117	251.996
1118	251.117
1119	250.654
1120	249.958
1121	249.223
1122	249.04
1123	249.72
1124	250.754
1125	250.119
1126	247.075
1127	245.544
1128	247.122
1129	248.869
1130	248.869
1131	247.448
1132	247.264
1133	248.485
1134	248.257
1135	246.843
1136	245.668
1137	244.254
1138	243.835
1139	246.512
1140	249.153
1141	248.546
1142	246.842
1143	245.497
1144	244.179
1145	243.714
1146	244.524
1147	245.488
1148	246.277
1149	247.193
1150	247.114
1151	246.117
1152	246.595
1153	247.264
1154	245.413
1155	243.807
1156	244.187
1157	244.084
1158	244.469
1159	246.896
1160	247.142
1161	244.524
1162	244.305
1163	246.509
1164	248.066
1165	248.251
1166	247.995
1167	248.648
1168	248.859
1169	247.282
1170	245.609
1171	246.124
1172	249.318
1173	250.821
1174	248.549
1175	247.618
1176	249.547
1177	251.376
1178	250.766
1179	248.475
1180	248.31
1181	248.881
1182	247.053
1183	246
1184	247.73
1185	250.032
1186	251.423
1187	251.24
1188	249
1189	247.093
1190	248.801
1191	250.701
1192	249.749
1193	249.644
1194	251.21
1195	252.167
1196	253.016
1197	254.13
1198	254.171
1199	252.927
1200	251.542
1201	251.665
1202	252.826
1203	252.696
1204	252.928
1205	254.883
1206	254.692
1207	252.842
1208	253.676
1209	255.12
1210	254.64
1211	254.198
1212	254.668
1213	255.262
1214	255.174
1215	254.485
1216	254.258
1217	254.753
1218	255.212
1219	254.342
1220	253.368
1221	254.84
1222	256.456
1223	255.672
1224	254.027
1225	254.41
1226	257.57
1227	258.091
1228	255.178
1229	255.635
1230	258.532
1231	259.447
1232	259.206
1233	259.29
1234	260.069
1235	261.335
1236	262.263
1237	261.976
1238	261.731
1239	263.108
1240	264.212
1241	264.511
1242	266.05
1243	267.327
1244	266.812
1245	267.156
1246	268.542
1247	268.814
1248	269.386
1249	270.781
1250	270.561
1251	270.938
1252	274.189
1253	274.897
1254	272.621
1255	273.323
1256	275.732
1257	277.089
1258	279.089
1259	280.944
1260	280.44
1261	278.632
1262	278.578
1263	282.274
1264	284.427
1265	281.495
1266	280.656
1267	283.441
1268	285.137
1269	286.728
1270	288.726
1271	288.508
1272	288.652
1273	291.497
1274	291.727
1275	290.428
1276	293.569
1277	294.75
1278	291.259
1279	292.628
1280	297.093
1281	297.175
1282	295.005
1283	294.273
1284	296.376
1285	301.735
1286	306.994
1287	306.118
1288	303.137
1289	305.29
1290	308.381
1291	309.539
1292	311.097
1293	311.997
1294	312.151
1295	315.013
1296	317.888
1297	317.061
1298	318.39
1299	323.009
1300	324.919
1301	325.221
1302	327.072
1303	329.843
1304	331.253
1305	330.675
1306	332.428
1307	336.488
1308	337.75
1309	336.723
1310	336.951
1311	340.334
1312	342.837
1313	341.08
1314	342.024
1315	345.096
1316	342.07
1317	338.174
1318	338.659
1319	338.704
1320	337.202
1321	336.463
1322	337.244
1323	336.159
1324	329.79
1325	324.938
1326	325.816
1327	326.621
1328	323.55
1329	317.954
1330	315.035
1331	314.287
1332	310.843
1333	305.812
1334	302.637
1335	302.767
1336	302.584
1337	299.033
1338	295.068
1339	292.646
1340	290.648
1341	286.218
1342	281.196
1343	280.735
1344	280.933
1345	278.579
1346	278.184
1347	277.599
1348	273.026
1349	269.125
1350	268.334
1351	268.145
1352	266.451
1353	263.576
1354	261.998
1355	261.569
1356	260.79
1357	259.454
1358	257.966
1359	256.811
1360	255.979
1361	254.839
1362	252.977
1363	251.921
1364	252.647
1365	253.697
1366	252.564
1367	249.14
1368	247.773
1369	247.544
1370	244.837
1371	244.827
1372	247.948
1373	246.957
1374	243.113
1375	240.542
1376	239.147
1377	239.545
1378	241.627
1379	242.325
1380	241.761
1381	241.97
1382	239.245
1383	235.067
1384	236.993
1385	240.788
1386	240.513
1387	239.296
1388	238.136
1389	236.037
1390	234.048
1391	233.697
1392	235.023
1393	234.791
1394	233.16
1395	234.341
1396	236.203
1397	235.912
1398	235.464
1399	234.809
1400	232.923
1401	231.098
1402	230.701
1403	231.612
1404	231.867
1405	230.552
1406	229.221
1407	230.489
1408	233.079
1409	231.584
1410	228.407
1411	228.262
1412	229.091
1413	229.336
1414	229.371
1415	229.301
1416	230.256
1417	232.739
1418	232.631
1419	229.782
1420	229.833
1421	230.426
1422	228.918
1423	229.705
1424	231.272
1425	229.904
1426	228.311
1427	227.25
1428	225.677
1429	226.713
1430	229.398
1431	229.11
1432	229.173
1433	231.328
1434	230.983
1435	229.562
1436	230.021
1437	230.635
1438	229.761
1439	228.161
1440	228.851
1441	229.837
1442	227.595
1443	227.191
1444	229.434
1445	228.936
1446	227.25
1447	227.695
1448	229.926
1449	230.26
1450	227.875
1451	227.715
1452	228.538
1453	227.342
1454	227.523
1455	228.579
1456	227.843
1457	228.346
1458	229.547
1459	228.056
1460	227.785
1461	229.481
1462	228.392
1463	226.822
1464	227.202
1465	227.077
1466	227.251
1467	228.66
1468	228.885
1469	227.397
1470	226.214
1471	227.515
1472	229.654
1473	229.81
1474	229.941
1475	230.966
1476	231.108
1477	229.277
1478	227.468
1479	228.626
1480	229.605
1481	228.297
1482	227.646
1483	227.566
1484	227.506
1485	228.851
1486	228.954
1487	226.729
1488	227.477
1489	229.644
1490	228.856
1491	228.397
1492	228.547
1493	227.117
1494	227.11
1495	228.9
1496	229.477
1497	229.264
1498	229.036
1499	228.299
1500	227.337
