# Supplementary material for: Experimental formation of carbonates from perchlorate and sulphate brines: Implications for Jezero crater, Mars
Source: PLoS One. 2024 Dec 5;19(12):e0312495. doi: 10.1371/journal.pone.0312495 (PMC11620553; doi:10.1371/journal.pone.0312495)
Supplement: S3 File — (ZIP) [file pone.0312495.s003.zip › submited_DRX_microRaman_csv/Fig11c_Raman_NiSO4.csv]

100	6.94127
101	7.26315
102	7.66571
103	7.85259
104	7.83608
105	7.78345
106	7.65224
107	7.2972
108	6.97472
109	7.15251
110	7.60689
111	7.70163
112	7.48949
113	7.47208
114	7.71801
115	7.98395
116	8.01331
117	7.57111
118	7.00061
119	7.03817
120	7.62643
121	8.11247
122	8.22007
123	7.99588
124	7.73607
125	7.89912
126	8.28704
127	8.18214
128	7.70116
129	7.66279
130	8.06004
131	8.16019
132	7.8885
133	7.77474
134	7.94944
135	8.15644
136	8.15996
137	7.77245
138	7.18065
139	6.8921
140	7.05026
141	7.45228
142	7.80248
143	7.75383
144	7.47104
145	7.58407
146	8.00037
147	7.92834
148	7.31467
149	6.84019
150	6.8015
151	7.07882
152	7.38331
153	7.3122
154	6.93608
155	6.76573
156	6.93562
157	7.19823
158	7.33042
159	7.16615
160	6.84583
161	6.77791
162	7.13904
163	7.87939
164	8.49867
165	8.12092
166	7.0605
167	6.69344
168	7.22031
169	7.74457
170	7.91158
171	7.92037
172	7.92639
173	8.00053
174	8.05312
175	7.87355
176	7.70984
177	8.17502
178	8.9602
179	9.02945
180	8.58468
181	8.79655
182	9.3814
183	8.94549
184	7.81393
185	7.58445
186	8.19
187	8.35454
188	8.13385
189	8.51815
190	9.25575
191	9.27591
192	8.77153
193	8.73192
194	9.00591
195	8.76355
196	8.33712
197	8.69956
198	9.5037
199	9.68286
200	9.17282
201	8.47556
202	7.81989
203	7.2834
204	7.04875
205	7.32007
206	7.98802
207	8.76724
208	9.25104
209	9.06561
210	8.47472
211	8.01541
212	8.05249
213	8.71757
214	9.23645
215	8.75677
216	8.09145
217	8.39668
218	9.17862
219	9.47939
220	9.1367
221	8.35773
222	7.64327
223	7.46473
224	7.79756
225	8.36985
226	8.64823
227	8.29573
228	7.85453
229	7.80927
230	7.6908
231	7.15454
232	6.91352
233	7.45436
234	8.04082
235	8.03786
236	7.71916
237	7.41731
238	7.12709
239	6.88542
240	6.96143
241	7.36767
242	7.58968
243	7.41575
244	7.2767
245	7.44616
246	7.80669
247	8.10677
248	7.99652
249	7.48471
250	7.03451
251	6.86899
252	6.86462
253	6.99106
254	7.36878
255	7.90141
256	8.27592
257	8.28564
258	7.83978
259	7.2835
260	7.27096
261	7.7446
262	8.14283
263	8.49047
264	9.17238
265	9.75243
266	9.41537
267	8.84386
268	9.33688
269	10.184
270	9.89828
271	8.83119
272	8.08301
273	8.06816
274	8.74163
275	9.25434
276	8.88461
277	8.77325
278	9.98527
279	10.9265
280	10.2244
281	9.87575
282	11.3211
283	11.8291
284	9.62034
285	7.72115
286	8.23804
287	9.04261
288	8.54043
289	7.747
290	7.57348
291	7.97441
292	8.55569
293	8.65676
294	8.42365
295	9.05873
296	10.311
297	10.2163
298	8.74033
299	7.83812
300	8.10867
301	8.84087
302	9.1854
303	8.36656
304	7.16199
305	7.19908
306	8.10594
307	8.47545
308	8.29201
309	8.19289
310	8.21893
311	8.15435
312	7.88986
313	7.47992
314	7.50982
315	8.37843
316	9.16903
317	9.07862
318	8.84643
319	9.22614
320	9.96574
321	10.5467
322	10.401
323	9.49903
324	8.75271
325	8.69719
326	9.0616
327	9.25503
328	8.43606
329	7.11856
330	7.30661
331	8.92503
332	9.84852
333	9.78812
334	10.0267
335	10.2363
336	9.04218
337	7.22698
338	6.67469
339	7.28369
340	8.01333
341	8.56379
342	9.02972
343	9.78311
344	10.9586
345	11.3506
346	10.0175
347	8.13438
348	7.09057
349	7.31747
350	8.38822
351	8.6259
352	7.53229
353	7.04256
354	8.04049
355	9.33316
356	9.92441
357	9.43241
358	8.36626
359	7.97832
360	8.25316
361	8.12619
362	7.64272
363	7.60022
364	7.82438
365	7.66522
366	7.44475
367	7.80038
368	8.37731
369	8.55701
370	8.38099
371	8.07137
372	7.64202
373	7.1617
374	7.00669
375	7.32811
376	7.67471
377	7.71034
378	7.49718
379	7.25066
380	7.28636
381	7.64404
382	8.05191
383	8.383
384	8.67624
385	8.84265
386	8.70062
387	8.29196
388	7.82549
389	7.77551
390	8.52905
391	9.17821
392	8.69665
393	7.89301
394	7.7782
395	7.91095
396	7.69016
397	7.16491
398	6.73899
399	7.22606
400	8.4948
401	8.83897
402	8.06759
403	8.14241
404	9.21421
405	9.42086
406	8.50947
407	7.64246
408	7.59099
409	8.63035
410	9.43888
411	8.40242
412	7.10961
413	7.72911
414	9.055
415	9.30664
416	8.61144
417	7.77389
418	7.89848
419	9.04228
420	9.23539
421	7.99179
422	7.4439
423	8.41079
424	9.82773
425	10.4398
426	9.1525
427	7.37549
428	7.86636
429	9.21217
430	8.33315
431	7.0013
432	8.11387
433	9.61431
434	9.07714
435	8.76819
436	10.3492
437	10.7313
438	8.41726
439	6.73893
440	7.31621
441	8.1768
442	8.41036
443	8.82086
444	9.40001
445	9.36275
446	9.07647
447	9.53829
448	10.3161
449	10.3652
450	9.37752
451	7.69388
452	6.91278
453	8.05124
454	9.55488
455	9.94143
456	9.18925
457	7.90663
458	7.13314
459	7.11257
460	7.12758
461	7.16577
462	7.88378
463	8.76953
464	8.66773
465	8.10632
466	8.26382
467	8.91226
468	9.42127
469	9.86334
470	10.5224
471	11.648
472	13.1345
473	14.1552
474	15.2159
475	18.861
476	25.5559
477	33.3197
478	41.5961
479	51.1232
480	61.1579
481	70.2042
482	78.4037
483	86.4111
484	93.6148
485	99.0242
486	102.025
487	101.728
488	96.349
489	85.2199
490	69.4856
491	52.0799
492	37.4596
493	27.3619
494	21.0172
495	17.0947
496	14.2201
497	11.9253
498	10.2825
499	9.73804
500	10.3799
501	10.6936
502	9.77276
503	9.0854
504	9.37759
505	9.38605
506	8.62982
507	7.91877
508	7.6408
509	7.66842
510	7.72254
511	7.53875
512	7.45678
513	7.92518
514	8.60729
515	8.94907
516	8.57267
517	7.615
518	7.12787
519	7.44156
520	7.58742
521	7.52491
522	8.34009
523	9.25053
524	8.27813
525	7.01399
526	8.28057
527	10.1062
528	9.69186
529	8.60335
530	8.55527
531	8.2208
532	7.07821
533	7.14485
534	8.76423
535	9.86803
536	10.0041
537	10.2517
538	10.1271
539	8.51168
540	7.20461
541	8.25595
542	9.40268
543	8.52705
544	7.65444
545	8.29362
546	9.2142
547	9.54519
548	9.50414
549	9.10934
550	8.1211
551	7.19494
552	7.35872
553	8.34929
554	9.3005
555	9.30783
556	8.21617
557	7.76128
558	8.62488
559	8.90585
560	7.89983
561	6.85192
562	6.728
563	7.91329
564	9.19602
565	8.88913
566	7.94665
567	7.90385
568	8.23436
569	8.14399
570	7.73639
571	7.42396
572	7.76638
573	8.58695
574	8.95676
575	8.85963
576	8.96634
577	9.45623
578	10.077
579	9.82456
580	8.29633
581	7.68352
582	8.87678
583	8.94646
584	7.30275
585	7.24342
586	8.8154
587	8.97312
588	8.08803
589	8.34531
590	8.86095
591	8.13177
592	7.40248
593	7.81633
594	8.36729
595	8.42827
596	8.64912
597	9.035
598	8.81051
599	8.53901
600	9.47874
601	10.8088
602	11.2258
603	11.5603
604	12.879
605	15.0452
606	17.586
607	20.027
608	21.7168
609	21.8888
610	21.74
611	23.4923
612	26.3636
613	28.4512
614	29.6353
615	30.3901
616	31.0367
617	31.3187
618	30.094
619	27.8504
620	26.827
621	26.4821
622	24.4704
623	21.1433
624	17.9891
625	15.3579
626	13.0624
627	10.5841
628	8.36542
629	8.46727
630	10.3118
631	10.5938
632	9.13849
633	7.92625
634	7.54557
635	7.79714
636	8.3719
637	8.82763
638	8.46203
639	7.56367
640	7.82308
641	9.17897
642	9.90352
643	9.98324
644	10.2749
645	9.75299
646	7.72657
647	7.1485
648	9.30157
649	10.3946
650	9.09945
651	8.19315
652	8.65546
653	9.56274
654	9.70796
655	8.44386
656	7.84631
657	9.31639
658	10.1768
659	9.04852
660	8.05326
661	8.07107
662	8.20216
663	8.26463
664	8.54363
665	8.42563
666	7.4552
667	6.9327
668	7.76313
669	9.19829
670	10.1077
671	9.40005
672	7.9395
673	7.75198
674	8.38677
675	8.46095
676	8.07912
677	7.79373
678	7.96388
679	8.57184
680	9.16891
681	9.54296
682	9.76111
683	9.98463
684	10.3169
685	10.398
686	10.02
687	9.84902
688	9.90602
689	8.87062
690	7.20712
691	7.12787
692	8.37919
693	9.26048
694	9.14815
695	8.32816
696	8.27708
697	9.36108
698	9.58856
699	8.62881
700	8.20718
701	8.30956
702	7.91341
703	7.96368
704	9.29847
705	9.74565
706	8.39823
707	7.99517
708	9.15141
709	9.60957
710	8.98253
711	8.31248
712	8.19119
713	8.71463
714	9.28366
715	9.28362
716	8.39369
717	7.33331
718	7.68344
719	8.57561
720	7.99497
721	6.96287
722	7.3792
723	9.74418
724	14.8015
725	24.7047
726	32.9846
727	25.8878
728	11.2129
729	6.68159
730	9.07008
731	9.71694
732	9.35979
733	9.52492
734	8.96211
735	8.08
736	8.92307
737	10.1172
738	9.20511
739	8.24003
740	9.05052
741	8.84709
742	7.10496
743	7.76786
744	10.2052
745	10.0972
746	8.51307
747	8.50304
748	9.50843
749	10.0965
750	9.56279
751	8.56868
752	9.02289
753	10.2922
754	10.2472
755	9.34133
756	8.86925
757	9.05938
758	9.40471
759	8.74095
760	7.603
761	8.02372
762	9.07477
763	8.696
764	8.10816
765	8.57754
766	8.52064
767	7.82574
768	9.07913
769	10.9506
770	9.57702
771	6.99612
772	6.80723
773	8.23512
774	9.53302
775	9.7242
776	9.15943
777	9.21709
778	9.63233
779	9.33122
780	8.47698
781	7.78575
782	8.14139
783	9.23361
784	9.27829
785	8.28686
786	7.64895
787	7.72263
788	8.30868
789	9.28852
790	10.0993
791	9.42104
792	7.88795
793	7.78714
794	8.58707
795	8.60032
796	8.29236
797	8.52528
798	9.39461
799	10.2685
800	9.99612
801	8.86408
802	8.03733
803	8.12887
804	9.09107
805	9.98003
806	9.941
807	8.57106
808	7.24211
809	8.03759
810	8.86088
811	7.4737
812	7.269
813	9.55665
814	9.86927
815	8.27833
816	9.18872
817	11.024
818	10.3504
819	9.30725
820	9.65136
821	9.0934
822	7.6744
823	8.25199
824	9.75405
825	9.49019
826	8.28462
827	7.67127
828	7.98152
829	8.79927
830	9.26313
831	8.78654
832	7.3974
833	7.07743
834	8.74153
835	9.42869
836	8.3435
837	8.15563
838	8.85376
839	8.65359
840	7.66946
841	6.87822
842	7.38188
843	8.68943
844	8.49723
845	7.74292
846	8.96692
847	9.91459
848	8.43548
849	7.592
850	8.69921
851	9.27345
852	8.80236
853	8.47274
854	8.68111
855	9.25285
856	9.63552
857	9.43701
858	8.60804
859	7.82378
860	7.91335
861	7.99188
862	7.28967
863	7.04487
864	7.82434
865	8.7506
866	8.89069
867	7.85174
868	7.50287
869	8.87472
870	8.99937
871	7.4755
872	7.87289
873	9.69004
874	9.96231
875	8.53265
876	6.95325
877	7.93026
878	10.623
879	10.4252
880	8.18495
881	7.52504
882	8.08672
883	8.52795
884	8.66995
885	8.64406
886	8.62799
887	8.9384
888	9.73017
889	10.3687
890	10.1644
891	8.75403
892	7.03619
893	6.71553
894	7.49885
895	8.29752
896	8.96776
897	9.28371
898	8.42767
899	7.59775
900	8.99269
901	10.2424
902	8.90937
903	7.87024
904	8.60871
905	9.03145
906	8.66232
907	8.36211
908	7.84282
909	7.0322
910	7.40269
911	8.96133
912	9.92051
913	10.1389
914	10.3924
915	10.5698
916	10.8083
917	12.2321
918	14.3732
919	15.5327
920	16.6417
921	19.4871
922	24.4683
923	30.9885
924	37.7892
925	44.4015
926	51.1487
927	58.9958
928	68.7337
929	80.2894
930	94.1487
931	111.34
932	128.782
933	141.507
934	145.565
935	142.691
936	142.638
937	146.396
938	146.642
939	137.3
940	116.439
941	88.9679
942	61.7771
943	41.2688
944	28.0793
945	19.5333
946	14.3884
947	11.8304
948	10.5914
949	10.053
950	10.149
951	9.91115
952	8.65526
953	7.78361
954	8.00763
955	8.40782
956	8.21902
957	7.34024
958	7.28774
959	9.06557
960	11.7074
961	14.0201
962	15.2198
963	15.7819
964	16.5907
965	17.9518
966	20.3689
967	24.7552
968	29.7385
969	33.4334
970	38.5512
971	45.9695
972	50.2909
973	51.518
974	54.6776
975	58.0836
976	58.4257
977	57.2478
978	54.9401
979	49.1666
980	42.1552
981	37.4669
982	32.3304
983	24.9529
984	18.5493
985	14.8242
986	13.3148
987	12.8328
988	12.2706
989	11.0702
990	9.70189
991	9.32673
992	9.59845
993	9.52965
994	8.7393
995	7.72196
996	7.74289
997	8.35031
998	8.25692
999	7.82093
1000	7.68759
1001	7.86375
1002	8.42769
1003	9.42194
1004	9.23585
1005	7.35142
1006	7.28293
1007	9.39055
1008	10.1265
1009	9.79934
1010	10.1774
1011	10.2085
1012	9.44562
1013	9.26481
1014	9.48726
1015	9.23046
1016	9.70805
1017	11.1084
1018	10.87
1019	9.16084
1020	8.25101
1021	8.21986
1022	8.38211
1023	8.59588
1024	8.97757
1025	9.64548
1026	9.65528
1027	8.4309
1028	7.46698
1029	7.54157
1030	8.05785
1031	8.67292
1032	9.29599
1033	9.78505
1034	9.83607
1035	9.00692
1036	8.01982
1037	7.94417
1038	8.48489
1039	8.96055
1040	8.89711
1041	8.69883
1042	9.03603
1043	8.92008
1044	8.34169
1045	10.1307
1046	12.1864
1047	9.59349
1048	7.29133
1049	9.40189
1050	9.72482
1051	7.25514
1052	7.2531
1053	9.40234
1054	10.9758
1055	10.6995
1056	9.26264
1057	8.65896
1058	9.25766
1059	10.1556
1060	9.60355
1061	7.95051
1062	7.81104
1063	8.93179
1064	9.55171
1065	8.64694
1066	7.35472
1067	8.71323
1068	10.6375
1069	9.76514
1070	9.03616
1071	10.024
1072	9.92672
1073	8.90325
1074	8.89
1075	9.8017
1076	10.5384
1077	9.76414
1078	8.48891
1079	8.57617
1080	9.20423
1081	9.54141
1082	10.2055
1083	10.7253
1084	10.1341
1085	9.2196
1086	8.94158
1087	9.49317
1088	10.0778
1089	9.71967
1090	8.96455
1091	8.81549
1092	10.0286
1093	11.1676
1094	10.2131
1095	9.18206
1096	9.52349
1097	9.36081
1098	8.44123
1099	7.98406
1100	8.1913
1101	8.6856
1102	8.92762
1103	9.20927
1104	10.0614
1105	10.2138
1106	9.29811
1107	9.35168
1108	9.56424
1109	7.85632
1110	7.0306
1111	8.46834
1112	8.68049
1113	8.14986
1114	9.50195
1115	9.72429
1116	7.69754
1117	7.97015
1118	9.82633
1119	9.53824
1120	8.19147
1121	7.67593
1122	8.33873
1123	9.06469
1124	8.69046
1125	8.4234
1126	8.7292
1127	8.13878
1128	7.34425
1129	7.86077
1130	9.03476
1131	9.86221
1132	9.90682
1133	9.62949
1134	9.54042
1135	8.96415
1136	8.074
1137	8.22592
1138	9.02886
1139	9.50093
1140	9.81197
1141	9.8267
1142	8.96531
1143	8.87722
1144	10.5243
1145	10.9317
1146	9.45601
1147	8.31623
1148	8.26758
1149	8.68671
1150	8.01907
1151	6.94061
1152	7.55529
1153	9.10692
1154	10.1529
1155	10.2802
1156	9.86762
1157	9.58353
1158	9.79902
1159	10.2121
1160	9.84379
1161	9.0865
1162	8.90211
1163	8.91264
1164	8.8124
1165	8.95482
1166	9.39222
1167	9.85263
1168	9.81967
1169	9.29289
1170	8.8263
1171	8.75122
1172	8.8662
1173	8.14652
1174	7.25778
1175	7.98481
1176	8.87546
1177	8.58156
1178	8.51703
1179	8.4243
1180	7.15254
1181	7.46797
1182	9.83613
1183	9.65112
1184	8.23307
1185	9.27304
1186	10.1174
1187	9.27271
1188	8.88663
1189	8.55371
1190	7.43875
1191	7.76069
1192	9.60246
1193	10.5769
1194	9.98864
1195	8.61244
1196	8.05797
1197	8.45082
1198	8.8045
1199	8.77103
1200	8.5346
1201	8.54115
1202	9.18682
1203	10.3015
1204	10.1972
1205	9.01207
1206	8.97787
1207	9.1014
1208	8.0321
1209	7.46248
1210	8.11116
1211	9.05826
1212	8.57805
1213	6.985
1214	7.88946
1215	9.73429
1216	8.97393
1217	8.45176
1218	9.59476
1219	9.81381
1220	9.77404
1221	10.7278
1222	10.4333
1223	9.17961
1224	9.6363
1225	10.8129
1226	10.8855
1227	9.49145
1228	7.7516
1229	7.01045
1230	6.9567
1231	7.29852
1232	8.3631
1233	9.03866
1234	8.51543
1235	8.32488
1236	8.77292
1237	8.82117
1238	8.72372
1239	8.87695
1240	8.9798
1241	8.48609
1242	7.36137
1243	7.31471
1244	8.23526
1245	7.95041
1246	7.66331
1247	8.58585
1248	8.52903
1249	7.47876
1250	7.26943
1251	7.9234
1252	8.56946
1253	8.34135
1254	7.89173
1255	8.06386
1256	8.13101
1257	7.8429
1258	7.71902
1259	7.79677
1260	7.97061
1261	8.30879
1262	8.37813
1263	7.86811
1264	7.84916
1265	8.34347
1266	8.13062
1267	8.18924
1268	9.30125
1269	9.94088
1270	9.44049
1271	8.26244
1272	7.03524
1273	6.83866
1274	8.86992
1275	10.527
1276	9.59105
1277	8.3735
1278	7.65142
1279	6.67679
1280	7.73873
1281	10.7462
1282	11.5795
1283	10.2071
1284	8.89606
1285	9.04429
1286	10.0352
1287	10.2502
1288	9.57014
1289	8.89184
1290	9.37297
1291	10.335
1292	10.6645
1293	10.6986
1294	10.4752
1295	9.68915
1296	9.67268
1297	10.159
1298	8.21283
1299	7.06813
1300	9.82362
1301	10.4132
1302	8.23855
1303	8.41501
1304	10.584
1305	11.7628
1306	9.41247
1307	6.97966
1308	8.2488
1309	10.5309
1310	11.1007
1311	9.63419
1312	9.06176
1313	10.4247
1314	11.1099
1315	10.6166
1316	10.1096
1317	10.9058
1318	11.5446
1319	9.71998
1320	8.28341
1321	8.83082
1322	9.24617
1323	8.85638
1324	8.28615
1325	8.3883
1326	9.11905
1327	9.75516
1328	9.51235
1329	8.77238
1330	8.8677
1331	9.38606
1332	9.57569
1333	9.66994
1334	9.55322
1335	9.13628
1336	9.60322
1337	10.4829
1338	9.97432
1339	9.58741
1340	10.4892
1341	11.2579
1342	10.681
1343	8.99689
1344	8.58811
1345	9.44108
1346	9.59749
1347	8.90956
1348	8.46287
1349	9.50854
1350	11.1595
1351	11.5642
1352	9.13692
1353	6.9638
1354	8.59639
1355	10.0074
1356	8.92721
1357	7.35133
1358	7.46544
1359	9.22032
1360	10.0457
1361	9.86234
1362	9.89889
1363	10.3344
1364	10.6068
1365	10.1165
1366	9.07746
1367	8.37905
1368	8.95563
1369	9.15843
1370	8.43271
1371	9.70899
1372	10.699
1373	8.4287
1374	7.4371
1375	8.58272
1376	8.53611
1377	7.68199
1378	7.44519
1379	8.25492
1380	9.3103
1381	9.76408
1382	9.57933
1383	9.00582
1384	8.51396
1385	9.18542
1386	9.96378
1387	8.87135
1388	8.46989
1389	9.71218
1390	9.81096
1391	8.6707
1392	7.6922
1393	7.7741
1394	8.25207
1395	8.23176
1396	8.48609
1397	8.92761
1398	8.5911
1399	7.55691
1400	6.9347
1401	8.03393
1402	9.12396
1403	8.72478
1404	7.96645
1405	8.27308
1406	9.62468
1407	9.40033
1408	7.64106
1409	6.6246
1410	7.50855
1411	9.04445
1412	8.85361
1413	8.44436
1414	9.09223
1415	9.37844
1416	9.11372
1417	8.97103
1418	9.31224
1419	9.60249
1420	9.11368
1421	7.89054
1422	7.424
1423	9.13855
1424	10.0401
1425	9.15344
1426	9.23889
1427	9.58425
1428	9.22914
1429	9.73207
1430	10.5493
1431	10.4094
1432	9.70574
1433	9.08595
1434	8.64649
1435	7.23534
1436	6.89907
1437	10.6347
1438	11.2581
1439	7.48495
1440	7.8044
1441	9.29935
1442	8.20282
1443	8.66369
1444	10.0539
1445	9.62238
1446	7.91422
1447	6.98784
1448	8.07279
1449	9.48398
1450	9.84714
1451	9.19342
1452	8.65813
1453	8.45147
1454	7.74027
1455	7.35567
1456	8.00302
1457	9.0872
1458	9.03659
1459	8.04937
1460	9.60707
1461	11.4501
1462	10.4629
1463	10.5493
1464	11.0066
1465	8.66673
1466	8.00696
1467	9.60546
1468	9.45771
1469	9.1537
1470	9.45514
1471	8.15776
1472	7.53778
1473	8.60837
1474	8.16362
1475	7.47134
1476	8.23659
1477	8.34547
1478	8.22591
1479	9.02484
1480	8.92762
1481	9.00018
1482	10.9847
1483	11.3673
1484	10.3975
1485	11.1914
1486	10.8042
1487	9.20065
1488	10.2249
1489	11.8525
1490	11.2828
1491	8.49868
1492	6.77589
1493	7.7322
1494	9.19509
1495	9.76116
1496	9.94963
1497	11.665
1498	13.2234
1499	12.2889
1500	10.0309
