# Supplementary material for: Experimental formation of carbonates from perchlorate and sulphate brines: Implications for Jezero crater, Mars
Source: PLoS One. 2024 Dec 5;19(12):e0312495. doi: 10.1371/journal.pone.0312495 (PMC11620553; doi:10.1371/journal.pone.0312495)
Supplement: S3 File — (ZIP) [file pone.0312495.s003.zip › submited_DRX_microRaman_csv/Fig12_XRD_NiSO4.csv]

10.02	8.824
10.04	9.285
10.06	11.687
10.08	12.341
10.1	8.882
10.12	6.345
10.14	5.269
10.16	4.769
10.18	5.173
10.2	4.328
10.2199	6.346
10.2399	8.865
10.2599	11.038
10.2799	11.5
10.2999	11.211
10.3199	12
10.3399	11.308
10.3599	7.849
10.3799	7.407
10.3999	9.887
10.4199	10.963
10.4399	8.349
10.4599	6.581
10.4799	8.272
10.4999	9.175
10.5199	5.908
10.5399	3.679
10.5599	4.91
10.5798	6.293
10.5998	6.236
10.6198	8.004
10.6398	8.254
10.6598	9.291
10.6798	11.213
10.6998	13.077
10.7198	13.808
10.7398	12.847
10.7598	12.52
10.7798	13.731
10.7998	12.712
10.8198	10.387
10.8398	9.234
10.8598	9.907
10.8798	9.638
10.8998	8.485
10.9197	6.332
10.9397	5.621
10.9597	5.179
10.9797	5.756
10.9997	7.793
11.0197	10.311
11.0397	12.809
11.0597	12.021
11.0797	11.195
11.0997	10.599
11.1197	12.002
11.1397	12.271
11.1597	12.79
11.1797	10.253
11.1997	8.754
11.2197	6.063
11.2397	2.758
11.2597	0.548
11.2796	1.374
11.2996	4.93
11.3196	6.198
11.3396	5.487
11.3596	8.177
11.3796	10.618
11.3996	12.751
11.4196	12.04
11.4396	11.579
11.4596	10.541
11.4796	9.331
11.4996	5.371
11.5196	3.738
11.5396	4.315
11.5596	7.562
11.5796	10.003
11.5996	8.389
11.6195	5.198
11.6395	2.085
11.6595	2.393
11.6795	3.296
11.6995	4.238
11.7195	5.238
11.7395	7.505
11.7595	7.89
11.7795	8.12
11.7995	7.198
11.8195	7.871
11.8395	7.006
11.8595	7.582
11.8795	7.582
11.8995	7.198
11.9195	5.276
11.9395	2.182
11.9595	0.818
11.9794	1.567
11.9994	2.816
12.0194	4.315
12.0394	2.739
12.0594	1.798
12.0794	2.163
12.0994	3.95
12.1194	4.834
12.1394	5.142
12.1594	4.507
12.1794	3.604
12.1994	1.183
12.2194	0.875
12.2394	0.894
12.2594	1.836
12.2794	5.007
12.2994	8.043
12.3193	9.331
12.3393	7.198
12.3593	5.122
12.3793	3.374
12.3993	2.97
12.4193	1.029
12.4393	0.529
12.4593	2.278
12.4793	5.199
12.4993	5.833
12.5193	6.179
12.5393	5.449
12.5593	4.431
12.5793	1.778
12.5993	2.24
12.6193	2.182
12.6393	2.336
12.6593	3.47
12.6792	5.161
12.6992	5.315
12.7192	4.354
12.7392	4.238
12.7592	4.123
12.7792	4.334
12.7992	3.431
12.8192	4.104
12.8392	4.738
12.8592	4.161
12.8792	4.468
12.8992	7.255
12.9192	8.158
12.9392	7.428
12.9592	6.602
12.9792	6.544
12.9992	6.428
13.0191	7.524
13.0391	7.37
13.0591	5.352
13.0791	2.758
13.0991	3.181
13.1191	1.163
13.1391	1.393
13.1591	1.374
13.1791	3.526
13.1991	3.968
13.2191	5.025
13.2391	7.216
13.2591	7.6
13.2791	6.351
13.2991	3.718
13.3191	2.603
13.3391	3.142
13.3591	5.352
13.379	7.043
13.399	8.311
13.419	8.273
13.439	8.234
13.459	7.024
13.479	5.947
13.499	6.505
13.519	5.659
13.539	5.025
13.559	4.564
13.579	3.757
13.599	3.046
13.619	3.218
13.639	3.949
13.659	2.527
13.679	0.931
13.699	2.564
13.7189	6.696
13.7389	9.252
13.7589	11.04
13.7789	9.906
13.7989	7.158
13.8189	7.388
13.8389	8.272
13.8589	8.695
13.8789	9.31
13.8989	8.425
13.9189	9.136
13.9389	8.06
13.9589	9.328
13.9789	10.078
13.9989	10.539
14.0189	10.405
14.0389	11.673
14.0588	12.961
14.0788	12.749
14.0988	11.481
14.1188	10.462
14.1388	10.501
14.1588	10.443
14.1788	12.845
14.1988	15.421
14.2188	17.15
14.2388	16.939
14.2588	15.863
14.2788	15.651
14.2988	14.767
14.3188	15.266
14.3388	15.689
14.3588	16.9
14.3788	17.496
14.3988	19.398
14.4187	20.205
14.4387	19.225
14.4587	17.419
14.4787	15.92
14.4987	16.073
14.5187	17.937
14.5387	20.378
14.5587	21.454
14.5787	20.301
14.5987	21.204
14.6187	21.415
14.6387	22.914
14.6587	22.837
14.6787	20.549
14.6987	16.301
14.7187	13.512
14.7387	15.472
14.7587	16.702
14.7786	15.78
14.7986	14.934
14.8186	16.49
14.8386	17.278
14.8586	17.816
14.8786	19.469
14.8986	23.504
14.9186	23.792
14.9386	23.235
14.9586	22.677
14.9786	23.1
14.9986	25.675
15.0186	27.539
15.0386	27.27
15.0586	28.173
15.0786	29.749
15.0986	30.998
15.1185	29.422
15.1385	28.538
15.1585	28.441
15.1785	27.921
15.1985	29.65
15.2185	31.648
15.2385	31.648
15.2585	30.303
15.2785	29.342
15.2985	29.899
15.3185	33.339
15.3385	34.646
15.3585	35.011
15.3785	34.184
15.3985	33.377
15.4185	33.088
15.4385	32.896
15.4584	32.666
15.4784	32.799
15.4984	35.47
15.5184	35.238
15.5384	36.045
15.5584	36.68
15.5784	39.505
15.5984	40.715
15.6184	41.272
15.6384	42.444
15.6584	43.617
15.6784	42.463
15.6984	42.136
15.7184	42.309
15.7384	43.672
15.7584	46.113
15.7784	47.574
15.7984	47.073
15.8183	44.247
15.8383	43.266
15.8583	45.283
15.8783	46.012
15.8983	44.916
15.9183	44.934
15.9383	47.644
15.9583	48.739
15.9783	47.816
15.9983	44.144
16.0183	42.528
16.0383	45.141
16.0583	46.986
16.0783	47.889
16.0983	46.832
16.1183	48.177
16.1383	50.06
16.1583	49.809
16.1782	50.25
16.1982	51.518
16.2182	55.727
16.2382	56.707
16.2582	56.764
16.2782	56.84
16.2982	56.398
16.3182	55.32
16.3382	56.531
16.3582	57.78
16.3782	58.453
16.3982	61.009
16.4182	62.565
16.4382	65.64
16.4582	66.485
16.4782	66.638
16.4982	63.253
16.5181	62.214
16.5381	66.019
16.5581	67.671
16.5781	66.477
16.5981	64.573
16.6181	64.515
16.6381	64.977
16.6581	68.224
16.6781	69.607
16.6981	71.202
16.7181	72.373
16.7381	72.507
16.7581	71.621
16.7781	71.833
16.7981	73.351
16.8181	76.771
16.8381	79.5
16.858	79.536
16.878	79.323
16.898	80.764
16.918	80.936
16.938	79.878
16.958	80.512
16.978	82.683
16.998	86.661
17.018	89.486
17.038	88.253
17.058	88.945
17.078	89.156
17.098	88.271
17.118	89.846
17.138	91.44
17.158	92.131
17.178	90.496
17.198	91.071
17.2179	91.683
17.2379	95.046
17.2579	96.391
17.2779	96.371
17.2979	98.157
17.3179	100.329
17.3379	103.403
17.3579	105.112
17.3779	106.265
17.3979	105.168
17.4179	103.437
17.4379	104.376
17.4579	105.893
17.4779	108.833
17.4979	109.255
17.5179	108.889
17.5379	105.697
17.5578	103.351
17.5778	104.887
17.5978	108
17.6178	112.44
17.6378	115.61
17.6578	116.241
17.6778	116.317
17.6978	114.278
17.7178	112.528
17.7378	112.776
17.7578	115.928
17.7778	117.868
17.7978	117.348
17.8178	115.443
17.8378	114.134
17.8578	113.978
17.8778	115.014
17.8978	115.916
17.9177	118.203
17.9377	118.413
17.9577	119.527
17.9777	116.527
17.9977	115.468
18.0177	114.696
18.0377	114.81
18.0577	118.154
18.0777	121.209
18.0977	124.591
18.1177	123.339
18.1377	119.781
18.1577	118.205
18.1777	119.377
18.1977	118.972
18.2177	114.145
18.2377	110.548
18.2576	109.739
18.2776	113.409
18.2976	113.349
18.3176	112.502
18.3376	110.385
18.3576	109.269
18.3776	109.882
18.3976	111.092
18.4176	111.053
18.4376	106.496
18.4576	103.842
18.4776	101.552
18.4976	103.685
18.5176	107.798
18.5376	109.219
18.5576	107.931
18.5776	105.854
18.5976	102.142
18.6175	96.988
18.6375	92.643
18.6575	89.487
18.6775	89.39
18.6975	90.024
18.7175	91.004
18.7375	90.503
18.7575	89.636
18.7775	84.464
18.7975	80.196
18.8175	77.466
18.8375	74.428
18.8575	73.101
18.8775	72.714
18.8975	73.827
18.9175	72.171
18.9375	71.133
18.9574	68.769
18.9774	68.172
18.9974	64.884
19.0174	62.768
19.0374	62.942
19.0574	63.751
19.0774	64.022
19.0974	68.252
19.1174	72.175
19.1374	74.924
19.1574	75.001
19.1774	77.309
19.1974	76.483
19.2174	78.483
19.2374	85.269
19.2574	92.075
19.2774	92.039
19.2974	85.947
19.3173	85.448
19.3373	88.831
19.3573	95.118
19.3773	98.388
19.3973	98.562
19.4173	96.891
19.4373	96.373
19.4573	96.491
19.4773	98.318
19.4973	99.242
19.5173	97.379
19.5373	97.169
19.5573	97.459
19.5773	101.728
19.5973	102.42
19.6173	101.633
19.6373	99.5
19.6572	103.002
19.6772	103.349
19.6972	103.35
19.7172	103.045
19.7372	104.085
19.7572	101.568
19.7772	101.761
19.7972	104.53
19.8172	109.395
19.8372	109.147
19.8572	107.706
19.8772	105.689
19.8972	104.785
19.9172	106.997
19.9372	109.152
19.9572	108.038
19.9772	106.309
19.9972	105.983
20.0171	108.157
20.0371	109.62
20.0571	108.737
20.0771	107.047
20.0971	103.319
20.1171	101.206
20.1371	101.053
20.1571	102.264
20.1771	101.247
20.1971	103.632
20.2171	103.633
20.2371	103.116
20.2571	98.85
20.2771	99.083
20.2971	100.237
20.3171	102.43
20.3371	101.315
20.357	100.049
20.377	96.455
20.397	96.341
20.417	96.534
20.437	95.324
20.457	92.807
20.477	90.846
20.497	89.733
20.517	91.387
20.537	89.101
20.557	87.506
20.577	85.471
20.597	88.163
20.617	89.087
20.637	88.357
20.657	84.071
20.677	82.861
20.697	81.344
20.7169	79.519
20.7369	76.464
20.7569	76.464
20.7769	78.33
20.7969	76.428
20.8169	72.95
20.8369	70.971
20.8569	70.414
20.8769	71.529
20.8969	73.856
20.9169	73.031
20.9369	71.169
20.9569	70.151
20.9769	69.997
20.9969	68.286
21.0169	67.807
21.0369	67.117
21.0568	65.869
21.0768	65.735
21.0968	64.37
21.1168	65.447
21.1368	63.987
21.1568	63.757
21.1768	64.143
21.1968	63.549
21.2168	62.473
21.2368	61.378
21.2568	60.225
21.2768	56.824
21.2968	54.959
21.3168	54.076
21.3368	53.25
21.3568	50.943
21.3768	49.271
21.3968	48.138
21.4167	47.946
21.4367	49.273
21.4567	50.446
21.4767	50.35
21.4967	47.564
21.5167	46.315
21.5367	46.162
21.5567	45.509
21.5767	44.145
21.5967	41.281
21.6167	39.898
21.6367	40.129
21.6567	40.61
21.6767	40.322
21.6967	39.765
21.7167	39.592
21.7367	38.786
21.7566	39.306
21.7766	39.807
21.7966	39.481
21.8166	39.52
21.8366	39.251
21.8566	39.347
21.8766	38.252
21.8966	35.619
21.9166	33.524
21.9366	31.929
21.9566	32.948
21.9766	33.679
21.9966	31.872
22.0166	29.758
22.0366	27.029
22.0566	25.646
22.0766	25.53
22.0965	25.416
22.1165	26.204
22.1365	25.685
22.1565	25.07
22.1765	23.496
22.1965	22.382
22.2165	22.574
22.2365	22.094
22.2565	22.536
22.2765	22.824
22.2965	22.575
22.3165	22.152
22.3365	22.498
22.3565	23.824
22.3765	23.882
22.3965	22.864
22.4165	21.557
22.4365	20.404
22.4564	21.481
22.4764	20.386
22.4964	19.175
22.5164	18.637
22.5364	18.887
22.5564	18.771
22.5764	19.483
22.5964	19.06
22.6164	18.042
22.6364	17.023
22.6564	16.889
22.6764	16.87
22.6964	17.293
22.7164	17.505
22.7364	16.237
22.7564	13.853
22.7764	11.567
22.7963	10.625
22.8163	12.355
22.8363	14.008
22.8563	14.162
22.8763	12.97
22.8963	11.067
22.9163	11.01
22.9363	12.413
22.9563	12.644
22.9763	13.279
22.9963	13.779
23.0163	14.393
23.0363	13.779
23.0563	12.107
23.0763	11.915
23.0963	12.338
23.1163	13.376
23.1363	11.915
23.1562	10.955
23.1762	8.898
23.1962	10.821
23.2162	10.61
23.2362	11.032
23.2562	11.206
23.2762	12.474
23.2962	12.724
23.3162	12.609
23.3362	9.496
23.3562	8.073
23.3762	9.246
23.3962	10.822
23.4162	10.957
23.4362	10.726
23.4562	9.477
23.4762	11.091
23.4962	12.648
23.5161	14.8
23.5361	13.397
23.5561	11.322
23.5761	8.9
23.5961	8.594
23.6161	7.69
23.6361	6.787
23.6561	7.46
23.6761	8.978
23.6961	12.573
23.7161	14.419
23.7361	12.285
23.7561	11.344
23.7761	11.344
23.7961	11.767
23.8161	12.19
23.8361	10.383
23.856	9.941
23.876	10.403
23.896	10.865
23.916	10.595
23.936	8.097
23.956	8.866
23.976	9.596
23.996	10.499
24.016	8.808
24.036	7.54
24.056	8.386
24.076	9.443
24.096	10.116
24.116	8.348
24.136	7.291
24.156	6.08
24.176	6.349
24.1959	7.444
24.2159	9.136
24.2359	8.136
24.2559	7.713
24.2759	6.464
24.2959	7.002
24.3159	7.752
24.3359	9.808
24.3559	10.154
24.3759	9.232
24.3959	7.906
24.4159	7.983
24.4359	7.867
24.4559	9.175
24.4759	9.425
24.4959	9.77
24.5159	10.078
24.5359	10.501
24.5558	8.963
24.5758	6.772
24.5958	7.637
24.6158	8.656
24.6358	9.694
24.6558	6.407
24.6758	3.236
24.6958	0.834
24.7158	2.525
24.7358	6.427
24.7558	9.213
24.7758	8.848
24.7958	8.733
24.8158	8.599
24.8358	8.272
24.8558	6.735
24.8758	7.696
24.8957	7.466
24.9157	7.177
24.9357	5.332
24.9557	4.294
24.9757	4.064
24.9957	5.064
25.0157	4.141
25.0357	3.565
25.0557	4.161
25.0757	6.352
25.0957	7.043
25.1157	8.216
25.1357	8.505
25.1557	8.812
25.1757	9.908
25.1957	10.312
25.2157	9.966
25.2357	9.543
25.2556	8.525
25.2756	7.256
25.2956	6.737
25.3156	7.813
25.3356	10.236
25.3556	11.216
25.3756	11.908
25.3956	11.293
25.4156	10.966
25.4356	9.486
25.4556	9.698
25.4756	9.332
25.4956	9.736
25.5156	8.813
25.5356	8.564
25.5556	8.179
25.5756	7.872
25.5955	6.008
25.6155	4.759
25.6355	5.624
25.6555	8.18
25.6755	8.583
25.6955	7.181
25.7155	5.393
25.7355	6.2
25.7555	6.086
25.7755	4.702
25.7955	3.895
25.8155	5.664
25.8355	7.47
25.8555	8.028
25.8755	7.202
25.8955	7.279
25.9155	7.567
25.9355	8.567
25.9554	7.491
25.9754	7.049
25.9954	8.375
26.0154	8.817
26.0354	7.395
26.0554	5.742
26.0754	5.3
26.0954	5.8
26.1154	5.762
26.1354	5.454
26.1554	5.742
26.1754	6.493
26.1954	7.569
26.2154	8.549
26.2354	9.125
26.2554	7.261
26.2754	7.473
26.2953	7.416
26.3153	7.762
26.3353	7.973
26.3553	8.05
26.3753	10.261
26.3953	10.491
26.4153	10.992
26.4353	10.665
26.4553	10.088
26.4753	10.108
26.4953	9.705
26.5153	8.186
26.5353	8.033
26.5553	11.147
26.5753	12.3
26.5953	10.801
26.6153	8.437
26.6353	9.514
26.6552	10.609
26.6752	11.916
26.6952	13.147
26.7152	13.685
26.7352	12.013
26.7552	10.187
26.7752	8.746
26.7952	8.477
26.8152	8.554
26.8352	8.035
26.8552	10.13
26.8752	9.611
26.8952	9.592
26.9152	9.323
26.9352	11.687
26.9552	12.706
26.9752	12.725
26.9951	11.418
27.0151	9.977
27.0351	10.304
27.0551	10.593
27.0751	9.689
27.0951	8.575
27.1151	7.614
27.1351	8.517
27.1551	7.767
27.1751	7.902
27.1951	6.768
27.2151	8.575
27.2351	10.21
27.2551	10.729
27.2751	10.268
27.2951	9.326
27.3151	8.442
27.3351	9.096
27.355	8.577
27.375	9.827
27.395	9.98
27.415	8.962
27.435	8.731
27.455	7.347
27.475	8.155
27.495	7.655
27.515	8.136
27.535	8.136
27.555	8.866
27.575	7.636
27.595	8.406
27.615	6.81
27.635	8.829
27.655	9.483
27.675	11.846
27.6949	14.538
27.7149	15.288
27.7349	12.194
27.7549	9.715
27.7749	10.734
27.7949	11.541
27.8149	10.964
27.8349	10.023
27.8549	8.831
27.8749	10.1
27.8949	10.946
27.9149	12.214
27.9349	12.022
27.9549	10.177
27.9749	10.273
27.9949	10.754
28.0149	10.485
28.0349	10.004
28.0548	11.157
28.0748	12.868
28.0948	13.137
28.1148	12.791
28.1348	12.715
28.1548	12.561
28.1748	10.986
28.1948	8.526
28.2148	7.276
28.2348	7.161
28.2548	8.564
28.2748	9.237
28.2948	8.372
28.3148	8.603
28.3348	9.449
28.3548	11.294
28.3748	11.64
28.3947	9.833
28.4147	8.046
28.4347	7.046
28.4547	8.949
28.4747	11.179
28.4947	11.698
28.5147	11.142
28.5347	9.009
28.5547	8.086
28.5747	8.452
28.5947	10.143
28.6147	10.201
28.6347	10.22
28.6547	8.241
28.6747	7.203
28.6947	6.858
28.7147	7.511
28.7347	9.99
28.7546	11.028
28.7746	10.528
28.7946	9.106
28.8146	7.415
28.8346	7.626
28.8546	9.683
28.8746	9.357
28.8946	8.376
28.9146	7.723
28.9346	8.184
28.9546	8.415
28.9746	7.704
28.9946	7.454
29.0146	7.608
29.0346	7.781
29.0546	8.089
29.0746	6.897
29.0945	5.898
29.1145	7.474
29.1345	9.03
29.1545	9.645
29.1745	10.261
29.1945	11.645
29.2145	12.894
29.2345	12.01
29.2545	13.355
29.2745	12.817
29.2945	12.164
29.3145	9.781
29.3345	8.628
29.3545	10.838
29.3745	11.087
29.3945	11.223
29.4145	9.743
29.4345	10.051
29.4544	9.283
29.4744	7.439
29.4944	6.805
29.5144	6.709
29.5344	7.324
29.5544	6.824
29.5744	8.324
29.5944	8.362
29.6144	8.516
29.6344	9.246
29.6544	8.881
29.6744	9.093
29.6944	9.227
29.7144	9.862
29.7344	10.612
29.7544	8.728
29.7744	8.767
29.7943	8.171
29.8143	9.401
29.8343	10.592
29.8543	11.342
29.8743	9.401
29.8943	8.767
29.9143	6.749
29.9343	6.826
29.9543	7.076
29.9743	7.902
29.9943	9.056
30.0143	9.651
30.0343	9.363
30.0543	8.767
30.0743	9.228
30.0943	8.94
30.1143	8.498
30.1342	8.402
30.1542	9.171
30.1742	9.536
30.1942	9.44
30.2142	9.555
30.2342	10.535
30.2542	9.747
30.2742	8.575
30.2942	7.326
30.3142	6.038
30.3342	6.019
30.3542	4.309
30.3742	5.404
30.3942	4.943
30.4142	2.963
30.4342	1.272
30.4542	0.311
30.4742	2.291
30.4941	3.674
30.5141	3.694
30.5341	4.462
30.5541	5.154
30.5741	5.058
30.5941	5.193
30.6141	4.116
30.6341	3.982
30.6541	3.732
30.6741	4.904
30.6941	6.23
30.7141	6.115
30.7341	3.944
30.7541	1.983
30.7741	3.425
30.7941	5.808
30.8141	6.596
30.8341	4.962
30.854	2.771
30.874	2.099
30.894	1.253
30.914	2.502
30.934	3.002
30.954	3.252
30.974	2.099
30.994	1.484
31.014	0.849
31.034	1.676
31.054	4.078
31.074	5.558
31.094	6.922
31.114	4.405
31.134	1.695
31.154	1.061
31.174	2.906
31.1939	4.847
31.2139	5.635
31.2339	5.558
31.2539	5.75
31.2739	5.48
31.2939	5.557
31.3139	6.057
31.3339	7.998
31.3539	8.671
31.3739	9.093
31.3939	7.306
31.4139	6.845
31.4339	7.172
31.4539	8.728
31.4739	11.034
31.4939	11.784
31.5139	10.477
31.5339	8.651
31.5538	8.19
31.5738	7.575
31.5938	6.96
31.6138	6.999
31.6338	7.364
31.6538	8.978
31.6738	10.093
31.6938	10.804
31.7138	10.073
31.7338	10.016
31.7538	9.246
31.7738	11.053
31.7938	10.88
31.8138	11.111
31.8338	12.629
31.8538	13.59
31.8738	14.32
31.8937	14.224
31.9137	15.377
31.9337	18.048
31.9537	17.74
31.9737	18.336
31.9937	18.029
32.0137	18.49
32.0337	18.067
32.0537	19.47
32.0737	21.064
32.0937	24.408
32.1137	25.311
32.1337	24.446
32.1537	24.696
32.1737	26.886
32.1937	29.402
32.2137	34.764
32.2337	33.63
32.2536	32.727
32.2736	33.265
32.2936	35.628
32.3136	39.684
32.3336	42.835
32.3536	46.333
32.3736	50.965
32.3936	54.674
32.4136	59.017
32.4336	63.014
32.4536	67.703
32.4736	73.641
32.4936	79.292
32.5136	86.46
32.5336	89.765
32.5536	94.762
32.5736	100.489
32.5935	110.155
32.6135	119.149
32.6335	128.104
32.6535	135.56
32.6735	145.496
32.6935	156.738
32.7135	167.904
32.7335	180.914
32.7535	193.501
32.7735	208.645
32.7935	223.789
32.8135	239.913
32.8335	252.903
32.8535	266.567
32.8735	280.25
32.8935	297.411
32.9135	314.457
32.9334	331.291
32.9534	347.626
32.9734	363.001
32.9934	378.721
33.0134	391.136
33.0334	407.337
33.0534	419.231
33.0734	433.086
33.0934	440.656
33.1134	450.322
33.1334	458.452
33.1534	464.659
33.1734	465.751
33.1934	469.131
33.2134	473.972
33.2334	477.393
33.2534	474.644
33.2734	471.626
33.2933	466.667
33.3133	457.093
33.3333	445.926
33.3533	435.622
33.3733	424.684
33.3933	412.593
33.4133	397.332
33.4333	382.242
33.4533	366.134
33.4733	350.237
33.4933	335.204
33.5133	317.48
33.5333	303.89
33.5533	286.379
33.5733	268.387
33.5933	246.241
33.6133	233.557
33.6332	223.217
33.6532	210.36
33.6732	198.695
33.6932	186.107
33.7132	180.016
33.7332	172.003
33.7532	166.642
33.7732	158.552
33.7932	149.002
33.8132	139.546
33.8332	128.976
33.8532	120.002
33.8732	111.296
33.8932	102.091
33.9132	96.575
33.9332	91.059
33.9532	87.947
33.9732	82.546
33.9931	79.184
34.0131	74.418
34.0331	71.17
34.0531	65.751
34.0731	60.485
34.0931	57.314
34.1131	55.296
34.1331	52.952
34.1531	47.513
34.1731	42.67
34.1931	42.017
34.2131	40.633
34.2331	39.442
34.2531	34.445
34.2731	34.061
34.2931	32.332
34.3131	29.507
34.3331	23.857
34.353	20.647
34.373	21.185
34.393	23.933
34.413	24.26
34.433	21.243
34.453	17.63
34.473	15.67
34.493	15.189
34.513	13.729
34.533	11.653
34.553	11.403
34.573	11.73
34.593	14.459
34.613	13.729
34.633	12.787
34.653	12.422
34.673	10.347
34.6929	10.155
34.7129	9.136
34.7329	7.791
34.7529	5.946
34.7729	3.89
34.7929	4.735
34.8129	5.466
34.8329	4.927
34.8529	4.043
34.8729	3.082
34.8929	2.737
34.9129	2.371
34.9329	2.698
34.9529	2.083
34.9729	0.603
34.9929	1.968
35.0129	3.14
35.0328	4.639
35.0528	3.14
35.0728	1.045
35.0928	1.199
35.1128	2.813
35.1328	4.87
35.1528	5.177
35.1728	4.447
35.1928	6.119
35.2128	10.155
35.2328	11.596
35.2528	10.75
35.2728	4.908
35.2928	4.562
35.3128	3.274
35.3328	3.64
35.3528	3.64
35.3728	6.08
35.3927	11.057
35.4127	13.613
35.4327	13.729
35.4527	13.383
35.4727	13.517
35.4927	11.615
35.5127	11.192
35.5327	12.076
35.5527	15.939
35.5727	19.033
35.5927	19.898
35.6127	19.898
35.6327	20.359
35.6527	23.395
35.6727	26.066
35.6927	25.528
35.7127	26.335
35.7326	25.566
35.7526	28.218
35.7726	29.718
35.7926	29.948
35.8126	31.697
35.8326	33.907
35.8526	36.694
35.8726	36.174
35.8926	38.403
35.9126	41.248
35.9326	44.861
35.9526	45.822
35.9726	47.378
35.9926	46.686
36.0126	48.665
36.0326	49.088
36.0526	51.721
36.0726	52.335
36.0925	54.373
36.1125	57.313
36.1325	58.139
36.1525	59.119
36.1725	60.522
36.1925	60.426
36.2125	62.136
36.2325	64.865
36.2525	68.747
36.2725	71.995
36.2925	74.897
36.3125	77.241
36.3325	81.008
36.3525	82.045
36.3725	83.119
36.3925	83.828
36.4125	87.056
36.4324	90.15
36.4524	91.899
36.4724	94.628
36.4924	96.146
36.5124	98.028
36.5324	104.101
36.5524	104.867
36.5724	105.923
36.5924	107.671
36.6124	106.287
36.6324	106.056
36.6524	104.094
36.6724	107.61
36.6924	114.278
36.7124	118.948
36.7324	122.195
36.7524	123.096
36.7724	126.171
36.7923	129.073
36.8123	128.975
36.8323	132.914
36.8523	133.085
36.8723	136.562
36.8923	138.714
36.9123	142.575
36.9323	142.957
36.9523	143.86
36.9723	143.494
36.9923	145.819
37.0123	149.18
37.0323	157.387
37.0523	161.42
37.0723	164.84
37.0923	165.684
37.1123	166.931
37.1322	169.275
37.1522	173.638
37.1722	179.191
37.1922	184.764
37.2122	188.144
37.2322	186.414
37.2522	184.662
37.2722	186.966
37.2922	193.998
37.3122	196.801
37.3322	199.874
37.3522	200.2
37.3722	202.119
37.3922	199.022
37.4122	198.289
37.4322	198.806
37.4522	204.782
37.4722	209.258
37.4921	212.984
37.5121	213.886
37.5321	212.498
37.5521	209.939
37.5721	211.781
37.5921	216.278
37.6121	220.236
37.6321	226.54
37.6521	230.921
37.6721	234.684
37.6921	233.584
37.7121	234.023
37.7321	230.484
37.7521	229.982
37.7721	229.422
37.7921	230.496
37.8121	233.435
37.832	229.645
37.852	233.718
37.872	233.1
37.892	232.386
37.912	228.345
37.932	225.98
37.952	225.978
37.972	227.573
37.992	228.32
38.012	228.067
38.032	223.045
38.052	220.792
38.072	221.193
38.092	223.055
38.112	223.052
38.132	220.897
38.152	217.416
38.172	213.337
38.1919	208.087
38.2119	200.818
38.2319	198.415
38.2519	196.665
38.2719	193.087
38.2919	186.873
38.3119	182.41
38.3319	182.387
38.3519	181.828
38.3719	172.926
38.3919	170.85
38.4119	168.849
38.4319	168.039
38.4519	162
38.4719	152.964
38.4919	158.387
38.5119	157.005
38.5318	158.39
38.5518	161.082
38.5718	170.194
38.5918	175.29
38.6118	181.213
38.6318	184.714
38.6518	188.369
38.6718	194.064
38.6918	196.355
38.7118	197.434
38.7318	193.226
38.7518	198.977
38.7718	200.691
38.7918	206.518
38.8118	206.729
38.8318	210.843
38.8518	212.729
38.8718	214.54
38.8917	214.026
38.9117	218.912
38.9317	219.126
38.9517	222.549
38.9717	222.994
38.9917	222.862
39.0117	223.251
39.0317	222.697
39.0517	224.91
39.0717	225.451
39.0917	226.839
39.1117	226.246
39.1317	225.441
39.1517	226.289
39.1717	229.77
39.1917	228.946
39.2117	229.582
39.2316	225.086
39.2516	222.262
39.2716	222.13
39.2916	225.344
39.3116	227.981
39.3316	228.638
39.3516	228.524
39.3716	229.757
39.3916	226.626
39.4116	224.226
39.4316	216.635
39.4516	212.753
39.4716	207.163
39.4916	206.974
39.5116	210.207
39.5316	213.209
39.5516	216.786
39.5715	213.924
39.5915	210.869
39.6115	204.065
39.6315	201.011
39.6515	201.149
39.6715	197.828
39.6915	194.39
39.7115	193.143
39.7315	192.413
39.7515	186.225
39.7715	181.825
39.7915	180.079
39.8115	186.674
39.8315	189.83
39.8515	186.621
39.8715	181.203
39.8915	175.495
39.9115	170.461
39.9314	168.349
39.9514	172.351
39.9714	171.739
39.9914	171.396
40.0114	166.131
40.0314	161.922
40.0514	158.983
40.0714	159.621
40.0914	158.105
40.1114	154.051
40.1314	151.899
40.1514	148.939
40.1714	144.538
40.1914	143.233
40.2114	140.908
40.2314	142.312
40.2514	142.141
40.2714	139.893
40.2913	137.109
40.3113	131.825
40.3313	129.386
40.3513	130.907
40.3713	128.891
40.3913	130.354
40.4113	129.01
40.4313	129.491
40.4513	129.126
40.4713	126.513
40.4913	123.843
40.5113	119.367
40.5313	117.216
40.5513	113.643
40.5713	118.797
40.5913	120.528
40.6113	122.124
40.6312	120.165
40.6512	116.072
40.6712	110.441
40.6912	106.463
40.7112	105.041
40.7312	104.349
40.7512	103.254
40.7712	103.87
40.7912	102.007
40.8112	96.511
40.8312	90.784
40.8512	90.765
40.8712	90.785
40.8912	93.477
40.9112	92.653
40.9312	92.77
40.9512	86.909
40.9712	82.623
40.9911	79.933
41.0111	80.856
41.0311	79.838
41.0511	78.743
41.0711	72.92
41.0911	70.692
41.1111	72.827
41.1311	76.654
41.1511	80.616
41.1711	80.866
41.1911	79.906
41.2111	80.273
41.2311	80.831
41.2511	79.583
41.2711	79.161
41.2911	74.567
41.3111	73.241
41.331	71.263
41.351	68.034
41.371	65.324
41.391	61.711
41.411	61.847
41.431	65.732
41.451	67.155
41.471	67.424
41.491	63.484
41.511	61.679
41.531	58.93
41.551	57.335
41.571	51.454
41.591	49.283
41.611	49.15
41.631	53.052
41.651	53.148
41.6709	52.84
41.6909	52.725
41.7109	51.073
41.7309	51.977
41.7509	52.304
41.7709	50.71
41.7909	49.595
41.8109	53.864
41.8309	54.076
41.8509	55.576
41.8709	51.194
41.8909	49.214
41.9109	47.639
41.9309	44.641
41.9509	45.275
41.9709	45.66
41.9909	44.776
42.0109	45.623
42.0308	46.547
42.0508	47.566
42.0708	47.201
42.0908	44.261
42.1108	42.167
42.1308	38.131
42.1508	38.037
42.1708	37.172
42.1908	37.711
42.2108	35.405
42.2308	33.714
42.2508	32.868
42.2708	36.04
42.2908	39.404
42.3108	39.711
42.3308	39.77
42.3508	38.001
42.3707	36.983
42.3907	33.985
42.4107	32.563
42.4307	27.836
42.4507	29.777
42.4707	31.796
42.4907	35.621
42.5107	34.795
42.5307	33.354
42.5507	31.759
42.5707	32.47
42.5907	30.394
42.6107	31.838
42.6307	31.569
42.6507	32.838
42.6707	34.184
42.6907	32.474
42.7107	32.647
42.7306	31.859
42.7506	31.533
42.7706	29.227
42.7906	28.439
42.8106	25.902
42.8306	24.999
42.8506	26.152
42.8706	26.729
42.8906	26.922
42.9106	26.519
42.9306	26.999
42.9506	28.883
42.9706	27.442
42.9906	25.77
43.0106	23.329
43.0306	21.772
43.0506	22.715
43.0706	22.523
43.0905	23.599
43.1105	22.638
43.1305	24.504
43.1505	21.276
43.1705	21.487
43.1905	21.718
43.2105	24.698
43.2305	22.353
43.2505	20.335
43.2705	19.451
43.2905	19.432
43.3105	20.835
43.3305	21.47
43.3505	22.354
43.3705	21.374
43.3905	19.605
43.4105	20.452
43.4304	18.991
43.4504	17.319
43.4704	17.397
43.4904	19.569
43.5104	19.781
43.5304	19.82
43.5504	20.992
43.5704	21.838
43.5904	20.762
43.6104	16.035
43.6304	15.228
43.6504	15.959
43.6704	18.38
43.6904	19.475
43.7104	20.321
43.7304	21.994
43.7504	19.726
43.7703	17.055
43.7903	17.497
43.8103	18.15
43.8303	18.419
43.8503	16.766
43.8703	13.769
43.8903	13.846
43.9103	13.769
43.9303	15.076
43.9503	14.691
43.9703	13.904
43.9903	13.577
44.0103	14.788
44.0303	14.232
44.0503	15.135
44.0703	16.154
44.0903	15.597
44.1103	14.521
44.1302	11.85
44.1502	13.157
44.1702	14.023
44.1902	13.581
44.2102	16.079
44.2302	17.579
44.2502	18.251
44.2702	17.809
44.2902	15.926
44.3102	13.504
44.3302	12.716
44.3502	14.312
44.3702	16.83
44.3902	16.253
44.4102	13.87
44.4302	14.504
44.4502	12.986
44.4701	10.987
44.4901	9.316
44.5101	9.412
44.5301	11.18
44.5501	9.777
44.5701	9.585
44.5901	8.413
44.6101	11.449
44.6301	12.526
44.6501	13.122
44.6701	12.777
44.6901	12.066
44.7101	13.316
44.7301	13.239
44.7501	11.624
44.7701	11.432
44.7901	11.375
44.8101	12.874
44.83	12.336
44.85	11.048
44.87	12.586
44.89	13.355
44.91	13.163
44.93	11.048
44.95	11.799
44.97	12.394
44.99	10.338
45.01	9.108
45.03	7.705
45.05	10.838
45.07	10.377
45.09	9.147
45.11	6.533
45.13	5.168
45.15	6.302
45.1699	6.725
45.1899	6.245
45.2099	6.302
45.2299	5.937
45.2499	8.302
45.2699	6.687
45.2899	7.706
45.3099	8.129
45.3299	11.127
45.3499	10.531
45.3699	8.859
45.3899	7.341
45.4099	8.206
45.4299	8.225
45.4499	7.879
45.4699	5.957
45.4899	3.958
45.5099	3.92
45.5298	4.919
45.5498	7.398
45.5698	8.225
45.5898	7.995
45.6098	5.823
45.6298	3.325
45.6498	1.557
45.6698	1.922
45.6898	4.651
45.7098	6.034
45.7298	6.034
45.7498	5.862
45.7698	6.438
45.7898	7.053
45.8098	5.035
45.8298	4.228
45.8498	2.46
45.8697	3.517
45.8897	4.689
45.9097	6.131
45.9297	6.688
45.9497	6.9
45.9697	6.439
45.9897	6.074
46.0097	5.612
46.0297	5.132
46.0497	4.075
46.0697	3.844
46.0897	3.114
46.1097	3.902
46.1297	5.324
46.1497	6.17
46.1697	5.055
46.1897	2.095
46.2096	0.808
46.2296	2.326
46.2496	3.921
46.2696	4.863
46.2896	4.536
46.3096	2.96
46.3296	3.056
46.3496	3.537
46.3696	4.959
46.3896	5.459
46.4096	5.286
46.4296	5.459
46.4496	5.978
46.4696	5.362
46.4896	3.402
46.5096	1.461
46.5296	2.498
46.5496	4.362
46.5695	5.9
46.5895	6.861
46.6095	7.053
46.6295	5.938
46.6495	3.69
46.6695	0.903
46.6895	0.115
46.7095	1.191
46.7295	1.095
46.7495	1.153
46.7695	0.769
46.7895	0.115
46.8095	1.845
46.8295	2.037
46.8495	3.536
46.8695	6.111
46.8895	8.744
46.9095	11.012
46.9294	9.686
46.9494	8.168
46.9694	6.534
46.9894	6.63
47.0094	6.092
47.0294	4.92
47.0494	3.498
47.0694	3.286
47.0894	4.132
47.1094	6.4
47.1294	5.612
47.1494	6.957
47.1694	7.361
47.1894	8.84
47.2094	9.474
47.2294	9.302
47.2494	10.705
47.2693	10.147
47.2893	8.629
47.3093	6.477
47.3293	6.361
47.3493	6.477
47.3693	7.11
47.3893	7.168
47.4093	6.188
47.4293	3.516
47.4493	3.958
47.4693	7.302
47.4893	7.956
47.5093	8.244
47.5293	6.534
47.5493	8.302
47.5693	8.917
47.5893	9.031
47.6093	10.146
47.6292	9.147
47.6492	7.263
47.6692	6.168
47.6892	7.513
47.7092	8.07
47.7292	7.724
47.7492	5.245
47.7692	2.88
47.7892	3.995
47.8092	6.512
47.8292	9.203
47.8492	8.415
47.8692	7.088
47.8892	6.569
47.9092	6.281
47.9292	7.646
47.9492	7.78
47.9691	8.126
47.9891	7.799
48.0091	7.223
48.0291	7.242
48.0491	9.414
48.0691	10.413
48.0891	13.296
48.1091	14.084
48.1291	15.044
48.1491	14.487
48.1691	13.526
48.1891	14.16
48.2091	14.141
48.2291	15.582
48.2491	15.524
48.2691	13.641
48.2891	13.064
48.309	11.43
48.329	11.757
48.349	10.508
48.369	11.219
48.389	11.622
48.409	13.87
48.429	14.85
48.449	16.657
48.469	17.31
48.489	17.445
48.509	17.676
48.529	19.175
48.549	21.558
48.569	21.442
48.589	20.116
48.609	19.385
48.629	20.423
48.649	20.116
48.6689	19.097
48.6889	18.597
48.7089	18.27
48.7289	19.269
48.7489	21.403
48.7689	20.076
48.7889	20.363
48.8089	17.076
48.8289	17.364
48.8489	18.017
48.8689	18.229
48.8889	17.921
48.9089	17.556
48.9289	18.92
48.9489	21.707
48.9689	23.436
48.9889	22.437
49.0089	20.63
49.0288	20.014
49.0488	19.264
49.0688	21.089
49.0888	22.665
49.1088	24.99
49.1288	25.894
49.1488	26.067
49.1688	24.26
49.1888	22.915
49.2088	23.319
49.2288	22.242
49.2488	21.819
49.2688	20.185
49.2888	21.434
49.3088	22.318
49.3288	25.047
49.3488	25.469
49.3687	27.371
49.3887	26.429
49.4087	24.717
49.4287	25.696
49.4487	27.848
49.4687	27.002
49.4887	27.271
49.5087	26.925
49.5287	28.751
49.5487	24.618
49.5687	23.407
49.5887	22.773
49.6087	26.002
49.6287	28.039
49.6487	27.366
49.6687	29.038
49.6887	31.074
49.7086	31.093
49.7286	31.996
49.7486	32.015
49.7686	31.034
49.7886	28.594
49.8086	26.518
49.8286	26.999
49.8486	29.016
49.8686	30.765
49.8886	32.264
49.9086	32.263
49.9286	31.839
49.9486	32.088
49.9686	32.683
49.9886	33.202
[truncated: 1,500 more rows]
