# Supplementary material for: Experimental formation of carbonates from perchlorate and sulphate brines: Implications for Jezero crater, Mars
Source: PLoS One. 2024 Dec 5;19(12):e0312495. doi: 10.1371/journal.pone.0312495 (PMC11620553; doi:10.1371/journal.pone.0312495)
Supplement: S3 File — (ZIP) [file pone.0312495.s003.zip › submited_DRX_microRaman_csv/Fig4c_Raman_CaCl2.csv]

100	14.1296
101	15.2434
102	16.1088
103	15.7683
104	15.0516
105	14.9118
106	14.9678
107	14.6595
108	14.2509
109	14.1668
110	14.4849
111	15.0963
112	15.4985
113	15.2548
114	14.8762
115	15.0262
116	15.5321
117	15.9607
118	16.0339
119	15.5948
120	14.8468
121	14.1527
122	14.0119
123	14.7733
124	15.5903
125	15.4154
126	14.8675
127	15.0014
128	15.3363
129	14.9535
130	14.2463
131	14.0344
132	14.2399
133	14.4305
134	14.4406
135	14.2667
136	14.1969
137	14.557
138	15.0105
139	15.0071
140	14.6501
141	14.336
142	14.3584
143	14.861
144	15.2735
145	14.8543
146	14.1037
147	13.9621
148	14.1966
149	14.1206
150	13.8987
151	14.0159
152	14.2759
153	14.2063
154	13.7398
155	13.0586
156	12.713
157	13.2656
158	14.0855
159	14.1057
160	13.2796
161	12.1136
162	11.5324
163	12.3977
164	13.7413
165	13.9834
166	13.2993
167	12.5695
168	11.8951
169	11.2015
170	11.6106
171	14.2433
172	16.7259
173	15.9296
174	13.7624
175	13.6361
176	14.7427
177	14.9722
178	15.1127
179	16.6138
180	17.8207
181	16.5589
182	14.7673
183	15.2651
184	16.9094
185	17.4659
186	16.8028
187	15.5793
188	14.629
189	14.5843
190	14.7478
191	14.2781
192	13.7867
193	14.1035
194	14.9171
195	15.9012
196	18.2119
197	22.6025
198	26.294
199	26.4671
200	24.0911
201	20.9231
202	17.9317
203	15.9857
204	16.2957
205	19.0144
206	20.3424
207	17.6135
208	14.7392
209	15.0839
210	16.1293
211	15.5826
212	15.0948
213	15.9485
214	16.4814
215	15.4716
216	14.0968
217	13.4915
218	13.7953
219	14.8626
220	16.2009
221	16.5279
222	13.1691
223	11.947
224	35.2443
225	80.0123
226	93.7285
227	58.4223
228	23.2528
229	15.2375
230	16.9871
231	16.6666
232	15.5755
233	14.7388
234	13.6564
235	12.7426
236	13.596
237	15.6992
238	16.1196
239	14.5505
240	13.5465
241	14.0721
242	15.3624
243	15.9886
244	14.2598
245	12.4149
246	15.3153
247	19.9556
248	18.2531
249	12.3644
250	10.7504
251	13.5762
252	16.0701
253	16.3905
254	14.5959
255	12.4069
256	12.0406
257	13.1727
258	14.3681
259	14.645
260	13.5181
261	12.2064
262	12.4038
263	15.0193
264	19.7972
265	22.481
266	20.0121
267	18.6223
268	23.4372
269	27.4314
270	24.9562
271	23.0161
272	26.9843
273	31.0284
274	30.6838
275	29.3654
276	29.6658
277	29.9963
278	29.624
279	30.3767
280	32.466
281	32.9927
282	31.309
283	30.4746
284	31.8734
285	34.3006
286	36.0032
287	34.9382
288	32.2424
289	32.0593
290	34.4537
291	35.9066
292	35.219
293	33.2223
294	32.1518
295	34.5337
296	37.0005
297	33.9229
298	29.4045
299	30.8067
300	33.7412
301	30.8061
302	27.0984
303	30.0268
304	35.2063
305	36.1862
306	33.7246
307	30.5161
308	29.2195
309	30.8708
310	31.5648
311	28.6329
312	25.0395
313	23.2242
314	22.5329
315	22.0026
316	20.8473
317	19.5197
318	20.3341
319	22.5752
320	21.3822
321	17.0094
322	15.7634
323	19.174
324	23.7775
325	27.2998
326	28.6901
327	27.9163
328	25.7744
329	23.8684
330	23.9661
331	25.4012
332	26.4289
333	26.3633
334	25.1162
335	23.3865
336	22.0804
337	21.7906
338	22.9365
339	25.6222
340	28.8639
341	28.6929
342	24.1252
343	22.7936
344	27.1352
345	26.6316
346	18.2207
347	13.7122
348	18.272
349	25.9397
350	31.3749
351	31.0505
352	26.2628
353	22.6288
354	21.7422
355	21.9378
356	22.1672
357	21.9416
358	21.8466
359	22.8123
360	24.2659
361	25.1078
362	24.9059
363	23.5886
364	21.6326
365	19.5342
366	17.3424
367	15.6641
368	16.8644
369	21.3196
370	24.3873
371	23.7133
372	22.1673
373	21.7483
374	22.4715
375	23.9582
376	25.4303
377	24.9864
378	20.1856
379	14.5645
380	15.2943
381	20.3203
382	22.7397
383	22.242
384	21.3917
385	20.6326
386	19.6534
387	18.3634
388	17.1465
389	17.8491
390	21.2512
391	24.1864
392	24.5922
393	24.3563
394	24.5298
395	23.8517
396	21.9851
397	20.143
398	18.8158
399	17.6354
400	16.9577
401	17.5955
402	18.2132
403	16.4821
404	14.1207
405	14.4274
406	16.8224
407	19.2876
408	20.7135
409	20.594
410	19.6201
411	18.5053
412	17.211
413	15.946
414	15.7387
415	17.1034
416	19.4415
417	21.1634
418	19.7102
419	16.4342
420	16.4213
421	19.4969
422	21.3887
423	20.4464
424	17.0597
425	14.1398
426	14.7862
427	16.6758
428	16.737
429	16.7065
430	18.3497
431	19.6847
432	19.2263
433	18.2803
434	18.0733
435	18.9828
436	20.0469
437	18.8045
438	16.419
439	17.4098
440	20.3334
441	19.6527
442	16.0997
443	13.8145
444	14.4661
445	17.9124
446	20.5411
447	19.2349
448	16.8543
449	16.1635
450	15.8991
451	15.267
452	15.6911
453	17.2244
454	17.5699
455	16.6114
456	16.7136
457	17.3536
458	15.9427
459	14.7389
460	17.9634
461	21.7045
462	19.9879
463	15.9486
464	14.5346
465	15.8651
466	18.7269
467	21.4032
468	23.1927
469	25.5884
470	29.3584
471	33.7793
472	37.0537
473	36.7672
474	36.0753
475	41.7693
476	52.4332
477	62.4917
478	71.3177
479	80.9907
480	96.2343
481	119.14
482	140.518
483	155.518
484	174.922
485	202.449
486	226.048
487	236.912
488	232.311
489	213.379
490	184.558
491	149.615
492	112.509
493	81.7227
494	64.9671
495	55.5545
496	45.3664
497	38.1076
498	36.5898
499	34.917
500	30.3971
501	28.1572
502	28.8664
503	26.9529
504	22.8963
505	22.328
506	23.3876
507	20.5555
508	17.751
509	20.6525
510	22.3352
511	16.5649
512	12.8241
513	17.7695
514	23.6861
515	24.5093
516	20.3171
517	14.8934
518	15.2261
519	20.4835
520	23.74
521	23.2483
522	20.493
523	17.7303
524	17.2427
525	20.0364
526	24.826
527	24.9096
528	18.6565
529	16.0086
530	19.7392
531	21.4872
532	19.8296
533	20.127
534	22.1388
535	22.2881
536	20.7426
537	19.2342
538	18.7123
539	19.461
540	20.4024
541	21.1345
542	23.1934
543	25.779
544	24.6103
545	20.7208
546	20.3001
547	23.5716
548	26.6599
549	27.518
550	25.4555
551	22.0275
552	19.4096
553	19.4207
554	22.2025
555	24.4765
556	24.6478
557	24.1305
558	23.2041
559	21.0765
560	19.5424
561	21.3736
562	23.9246
563	23.5943
564	23.5519
565	26.5327
566	28.1662
567	25.8563
568	23.0142
569	22.1392
570	23.4903
571	24.8765
572	22.705
573	19.7134
574	20.9884
575	22.8485
576	20.5946
577	18.8622
578	20.9937
579	21.4344
580	18.7549
581	20.1564
582	24.8369
583	23.3028
584	17.8047
585	17.899
586	20.8912
587	20.1229
588	18.465
589	19.882
590	22.7997
591	24.3463
592	21.3247
593	15.5032
594	14.5704
595	18.1799
596	19.5468
597	18.261
598	17.313
599	18.3621
600	21.5585
601	23.5139
602	22.1218
603	19.7637
604	18.7561
605	20.5139
606	25.9994
607	35.1474
608	42.3283
609	41.0679
610	39.0544
611	45.3236
612	54.2714
613	59.6492
614	61.4152
615	61.9117
616	65.4668
617	70.8897
618	72.1367
619	68.2721
620	61.5595
621	54.1448
622	47.6935
623	42.251
624	37.3505
625	32.239
626	27.2407
627	24.1398
628	22.8184
629	21.4156
630	18.8732
631	15.2941
632	14.2842
633	18.0436
634	20.0649
635	17.3989
636	17.8817
637	23.4052
638	26.9347
639	26.9563
640	26.6118
641	26.5605
642	26.5261
643	27.9635
644	31.8727
645	36.3964
646	39.4741
647	39.7487
648	38.9152
649	41.3603
650	44.2762
651	41.4795
652	38.0974
653	40.7748
654	43.1192
655	39.9136
656	36.302
657	35.5561
658	36.0814
659	35.0935
660	29.8625
661	24.6768
662	25.9673
663	31.0719
664	34.8982
665	34.2493
666	29.2139
667	25.1465
668	24.3838
669	25.2264
670	25.5159
671	23.4244
672	20.5197
673	19.2321
674	19.9067
675	21.7387
676	22.4909
677	20.8529
678	17.2276
679	14.6586
680	17.0535
681	19.462
682	15.7277
683	13.2675
684	17.8712
685	21.6564
686	20.4335
687	18.5494
688	17.2906
689	15.0089
690	13.6932
691	16.1448
692	19.2239
693	19.2109
694	16.1979
695	12.9936
696	15.3573
697	20.802
698	19.6745
699	14.8117
700	14.6967
701	17.4825
702	19.2419
703	20.403
704	21.4436
705	21.5767
706	20.0878
707	16.7015
708	13.2654
709	12.5043
710	14.7846
711	18.7383
712	20.3566
713	18.0227
714	15.1866
715	14.0482
716	14.8683
717	16.5283
718	17.3121
719	16.7191
720	15.1385
721	14.323
722	15.3289
723	17.5447
724	19.8448
725	20.8127
726	19.8328
727	17.3005
728	16.1269
729	17.7631
730	17.4989
731	14.3442
732	14.3943
733	17.4265
734	17.7753
735	16.8796
736	18.4485
737	19.3344
738	17.2235
739	16.5676
740	18.4993
741	18.5132
742	17.4309
743	19.458
744	20.3196
745	15.4786
746	14.1611
747	20.8827
748	23.5427
749	18.8174
750	15.7469
751	16.701
752	19.0356
753	20.1276
754	18.7688
755	18.1324
756	19.6595
757	20.3701
758	18.9082
759	16.1049
760	14.1819
761	15.2824
762	17.767
763	19.3114
764	18.7881
765	16.701
766	15.5406
767	16.9626
768	21.2847
769	25.2411
770	25.1717
771	21.5336
772	17.0578
773	16.7515
774	19.9169
775	20.2771
776	18.35
777	17.9524
778	18.8913
779	20.3675
780	23.1206
781	26.6612
782	28.5781
783	27.942
784	25.1074
785	20.5564
786	16.0219
787	17.0044
788	23.8027
789	26.3887
790	22.8642
791	20.0513
792	21.444
793	26.8246
794	28.5889
795	23.291
796	21.2965
797	24.662
798	23.8123
799	18.5883
800	14.8571
801	14.2827
802	16.0027
803	16.3761
804	15.1326
805	17.2805
806	21.1766
807	20.7054
808	18.2268
809	17.8411
810	16.9732
811	15.0807
812	17.2497
813	21.3475
814	19.2718
815	14.5228
816	14.0409
817	14.3016
818	13.334
819	17.3231
820	23.4915
821	20.2077
822	14.1559
823	18.1592
824	22.8189
825	19.3538
826	15.601
827	15.1093
828	13.9353
829	13.3534
830	16.6409
831	18.8495
832	16.0527
833	13.9027
834	15.3473
835	17.721
836	18.3874
837	16.0028
838	14.8295
839	17.7559
840	18.4423
841	15.2548
842	14.9021
843	17.2817
844	17.7241
845	17.2421
846	17.6121
847	16.6119
848	14.2431
849	14.4631
850	16.8918
851	17.9807
852	16.7874
853	14.4194
854	14.7874
855	17.8919
856	17.696
857	15.2983
858	16.4199
859	19.2057
860	19.9541
861	18.3702
862	15.4986
863	13.4749
864	13.9195
865	17.1465
866	18.8477
867	16.1941
868	15.2626
869	17.5166
870	16.5079
871	14.2696
872	17.2355
873	20.3626
874	18.3383
875	15.9391
876	16.0252
877	16.8347
878	16.7644
879	15.0726
880	13.893
881	15.1755
882	18.0315
883	19.893
884	17.4714
885	15.0052
886	18.3684
887	20.1431
888	15.7741
889	14.7261
890	18.4249
891	18.7667
892	15.9119
893	14.1677
894	15.6899
895	19.6623
896	20.9432
897	18.9882
898	17.5032
899	16.5926
900	15.311
901	14.8383
902	15.4803
903	15.5546
904	14.5694
905	13.3154
906	13.6432
907	16.7753
908	21.0553
909	24.053
910	23.3703
911	20.743
912	19.8675
913	20.6943
914	22.0964
915	23.2229
916	25.4144
917	31.5384
918	38.1879
919	41.1617
920	45.5648
921	53.3869
922	58.0855
923	62.2455
924	74.966
925	93.2944
926	111.329
927	128.962
928	146.571
929	164.279
930	185.749
931	214.014
932	238.761
933	252.155
934	260.402
935	270.17
936	285.425
937	299.612
938	302.97
939	292.594
940	264.484
941	212.742
942	152.994
943	111.436
944	82.0543
945	55.1891
946	39.394
947	35.2018
948	31.7953
949	24.9654
950	16.3907
951	14.7751
952	21.2291
953	21.9589
954	15.858
955	12.1927
956	13.8221
957	18.672
958	18.7823
959	14.8171
960	17.0769
961	21.4324
962	19.3119
963	16.8294
964	18.7055
965	21.4939
966	24.7028
967	30.2574
968	37.1989
969	43.8001
970	49.2502
971	55.6079
972	66.9538
973	78.7211
974	84.6204
975	88.7273
976	94.1595
977	98.6942
978	98.7436
979	90.9415
980	76.7351
981	60.4948
982	49.057
983	42.6311
984	35.4225
985	29.5584
986	27.9313
987	24.5331
988	18.2006
989	15.8819
990	16.4119
991	14.9155
992	13.8516
993	15.5675
994	18.4852
995	19.9539
996	17.7761
997	15.5144
998	16.7299
999	19.6227
1000	21.9041
1001	21.9343
1002	20.7341
1003	20.5073
1004	22.747
1005	24.9215
1006	20.4507
1007	16.8284
1008	24.8167
1009	30.2025
1010	25.4561
1011	26.2206
1012	31.2206
1013	27.3876
1014	22.7852
1015	26.0754
1016	29.972
1017	30.6667
1018	29.816
1019	27.3834
1020	23.8717
1021	23.4325
1022	25.5123
1023	23.777
1024	20.4933
1025	21.2341
1026	25.1032
1027	28.1761
1028	25.016
1029	19.4823
1030	19.8343
1031	24.7149
1032	29.2701
1033	27.9035
1034	22.8793
1035	21.668
1036	24.0487
1037	27.3569
1038	29.4642
1039	27.2838
1040	18.8407
1041	14.4561
1042	21.4745
1043	26.3562
1044	24.2361
1045	22.8
1046	22.3136
1047	20.6042
1048	19.8393
1049	22.1033
1050	27.5061
1051	29.7267
1052	24.0259
1053	23.2999
1054	31.3129
1055	34.0185
1056	31.5318
1057	31.9464
1058	35.5685
1059	40.5
1060	44.473
1061	46.1466
1062	45.4052
1063	44.373
1064	45.8087
1065	51.8218
1066	58.1406
1067	57.7849
1068	54.9957
1069	54.7875
1070	56.4209
1071	58.6354
1072	60.6131
1073	63.5471
1074	66.9787
1075	65.8469
1076	61.0651
1077	58.4174
1078	57.2186
1079	55.4123
1080	53.4911
1081	52.2307
1082	52.3568
1083	54.386
1084	57.5992
1085	58.7442
1086	57.5739
1087	56.719
1088	55.5468
1089	53.3829
1090	52.5905
1091	51.2909
1092	44.7109
1093	40.0191
1094	42.6262
1095	41.1733
1096	35.0319
1097	35.0095
1098	36.2801
1099	32.1626
1100	28.5423
1101	26.7872
1102	22.7908
1103	20.0397
1104	22.3703
1105	26.0097
1106	26.6526
1107	22.1183
1108	19.2709
1109	22.3951
1110	20.7078
1111	14.511
1112	15.307
1113	20.7102
1114	23.7897
1115	21.1997
1116	16.5613
1117	17.6762
1118	19.5551
1119	16.7569
1120	14.1387
1121	14.0694
1122	15.4636
1123	17.6206
1124	19.2014
1125	17.5611
1126	14.3785
1127	14.0486
1128	14.8255
1129	15.4996
1130	19.4665
1131	23.3898
1132	20.5717
1133	15.7835
1134	13.9576
1135	14.0011
1136	16.376
1137	21.4922
1138	23.453
1139	20.4545
1140	19.5086
1141	20.0344
1142	18.1293
1143	17.9387
1144	19.955
1145	17.7535
1146	15.4514
1147	19.359
1148	21.8021
1149	19.4101
1150	17.5672
1151	17.3504
1152	17.8808
1153	19.4952
1154	20.4313
1155	17.8063
1156	17.8201
1157	23.6163
1158	21.9661
1159	14.5159
1160	15.7414
1161	18.5781
1162	16.1601
1163	18.0482
1164	23.1616
1165	22.7292
1166	20.1361
1167	19.813
1168	21.3437
1169	22.9937
1170	22.8462
1171	20.8589
1172	17.5293
1173	13.8801
1174	13.8896
1175	19.4745
1176	21.512
1177	18.4587
1178	18.9366
1179	21.9112
1180	23.3754
1181	23.5247
1182	23.6286
1183	24.7677
1184	24.5391
1185	21.6452
1186	19.3311
1187	18.8305
1188	19.3884
1189	20.0451
1190	20.0918
1191	19.2973
1192	17.2122
1193	14.4573
1194	15.2375
1195	18.2018
1196	16.3727
1197	16.8086
1198	24.0912
1199	21.5472
1200	13.683
1201	20.8582
1202	26.3286
1203	18.5575
1204	18.4585
1205	24.1038
1206	20.5486
1207	15.6729
1208	16.1396
1209	18.6174
1210	19.1718
1211	16.0125
1212	13.5565
1213	15.4224
1214	21.9575
1215	26.7465
1216	25.0243
1217	20.9842
1218	17.4462
1219	15.5553
1220	17.0373
1221	20.1704
1222	18.8344
1223	15.6415
1224	15.5434
1225	15.159
1226	14.3466
1227	16.9409
1228	19.7145
1229	18.9449
1230	16.1245
1231	14.2556
1232	15.7667
1233	17.7404
1234	17.7868
1235	16.5975
1236	15.9565
1237	16.9485
1238	17.433
1239	18.0011
1240	21.2553
1241	22.5666
1242	19.847
1243	20.2311
1244	22.2147
1245	19.7449
1246	15.3512
1247	14.0584
1248	19.8755
1249	25.78
1250	24.1079
1251	18.7118
1252	14.313
1253	13.8719
1254	15.1569
1255	16.06
1256	17.1322
1257	17.9417
1258	18.0046
1259	18.6028
1260	19.435
1261	18.9301
1262	19.5706
1263	21.9061
1264	20.4593
1265	15.8299
1266	13.1036
1267	16.1075
1268	21.8882
1269	21.2445
1270	16.9092
1271	15.4947
1272	19.3889
1273	22.398
1274	17.0294
1275	15.792
1276	21.4194
1277	18.9747
1278	15.8769
1279	21.9717
1280	25.3354
1281	22.4974
1282	19.2377
1283	17.6019
1284	17.912
1285	19.4989
1286	21.856
1287	23.559
1288	20.9447
1289	15.6175
1290	13.3523
1291	14.7697
1292	18.7409
1293	23.4339
1294	23.8601
1295	17.6178
1296	13.5223
1297	13.8433
1298	14.0965
1299	15.638
1300	19.309
1301	22.3702
1302	23.8305
1303	23.3886
1304	19.9423
1305	16.7404
1306	18.872
1307	20.649
1308	19.0568
1309	19.7958
1310	22.95
1311	24.7913
1312	21.2151
1313	16.3271
1314	18.1453
1315	19.1093
1316	14.8586
1317	12.1841
1318	15.1423
1319	21.6276
1320	20.2317
1321	15.223
1322	19.4418
1323	23.104
1324	21.0584
1325	21.1494
1326	22.9036
1327	22.9911
1328	20.9406
1329	17.8804
1330	16.4674
1331	20.6104
1332	25.3442
1333	19.0429
1334	13.7452
1335	18.5212
1336	20.2421
1337	18.0242
1338	17.9376
1339	18.9652
1340	18.8391
1341	16.3317
1342	15.0487
1343	17.8544
1344	23.1952
1345	24.7217
1346	19.4573
1347	17.9756
1348	21.2157
1349	22.0703
1350	20.3485
1351	18.2272
1352	18.0177
1353	17.9847
1354	16.8063
1355	17.2629
1356	20.5954
1357	25.0568
1358	24.4889
1359	21.3584
1360	24.0411
1361	23.6881
1362	16.1765
1363	12.1724
1364	14.8838
1365	20.891
1366	22.1901
1367	19.5061
1368	19.6164
1369	24.2722
1370	27.5749
1371	20.2619
1372	14.6596
1373	18.7093
1374	20.5946
1375	19.8145
1376	21.1343
1377	23.8699
1378	23.1939
1379	16.3939
1380	18.253
1381	27.3876
1382	23.1995
1383	17.5028
1384	20.8342
1385	20.1349
1386	15.878
1387	15.5317
1388	20.3871
1389	23.3095
1390	17.0182
1391	17.0231
1392	24.4832
1393	21.3382
1394	17.5346
1395	21.9185
1396	23.5061
1397	20.8655
1398	17.554
1399	14.3127
1400	15.5216
1401	24.2487
1402	28.1126
1403	22.6037
1404	15.9138
1405	14.032
1406	17.2218
1407	19.0563
1408	20.7421
1409	24.7448
1410	27.2484
1411	25.5801
1412	20.4116
1413	18.1473
1414	19.9538
1415	21.0569
1416	18.8899
1417	15.5539
1418	17.1131
1419	20.573
1420	21.0598
1421	18.2136
1422	16.3347
1423	18.6238
1424	19.3513
1425	17.8599
1426	17.2647
1427	15.8371
1428	14.6061
1429	17.0607
1430	18.6547
1431	16.9166
1432	15.784
1433	15.5895
1434	15.7691
1435	17.428
1436	20.738
1437	23.5716
1438	20.6259
1439	17.3972
1440	22.5264
1441	23.46
1442	17.8683
1443	17.2963
1444	21.0854
1445	23.51
1446	19.3984
1447	16.0354
1448	19.111
1449	21.5979
1450	20.6957
1451	17.6861
1452	16.0686
1453	17.6664
1454	21.1637
1455	20.8527
1456	18.5371
1457	21.3614
1458	24.5967
1459	22.951
1460	16.4875
1461	14.8032
1462	19.6649
1463	17.7682
1464	15.1141
1465	18.6006
1466	18.4525
1467	16.5737
1468	18.5918
1469	19.0592
1470	19.4404
1471	23.4901
1472	21.7769
1473	17.3666
1474	21.8367
1475	21.5435
1476	14.3222
1477	16.4172
1478	23.3595
1479	26.4479
1480	23.4504
1481	20.7795
1482	22.3417
1483	21.6813
1484	22.6415
1485	28.8122
1486	29.9637
1487	27.4121
1488	27.7093
1489	26.4485
1490	22.9262
1491	21.2038
1492	24.7424
1493	26.6754
1494	17.1224
1495	15.8473
1496	25.9508
1497	26.0289
1498	25.9601
1499	30.4055
1500	24.3675
