# Supplementary material for: Experimental formation of carbonates from perchlorate and sulphate brines: Implications for Jezero crater, Mars
Source: PLoS One. 2024 Dec 5;19(12):e0312495. doi: 10.1371/journal.pone.0312495 (PMC11620553; doi:10.1371/journal.pone.0312495)
Supplement: S3 File — (ZIP) [file pone.0312495.s003.zip › submited_DRX_microRaman_csv/Fig5c_Raman_CaCl2.csv]

100.0000	101.401
101.0000	100.627
102.0000	100.154
103.0000	100.765
104.0000	101.418
105.0000	101.076
106.0000	100.617
107.0000	101.03
108.0000	101.474
109.0000	100.974
110.0000	100.369
111.0000	100.689
112.0000	101.24
113.0000	101.059
114.0000	100.579
115.0000	100.506
116.0000	100.574
117.0000	100.342
118.0000	100.222
119.0000	100.723
120.0000	101.196
121.0000	100.839
122.0000	100.431
123.0000	101.026
124.0000	101.697
125.0000	101.119
126.0000	100.321
127.0000	100.882
128.0000	101.814
129.0000	101.435
130.0000	100.489
131.0000	100.491
132.0000	101.138
133.0000	101.449
134.0000	101.216
135.0000	100.638
136.0000	100.311
137.0000	100.828
138.0000	101.501
139.0000	101.262
140.0000	100.515
141.0000	100.231
142.0000	100.479
143.0000	100.892
144.0000	101.061
145.0000	100.66
146.0000	100.093
147.0000	100.024
148.0000	100.384
149.0000	100.749
150.0000	100.702
151.0000	99.9521
152.0000	99.1342
153.0000	99.1688
154.0000	99.7681
155.0000	100.142
156.0000	100.155
157.0000	99.9557
158.0000	99.4551
159.0000	98.5436
160.0000	97.7875
161.0000	97.9297
162.0000	98.6758
163.0000	99.2784
164.0000	99.2944
165.0000	98.5739
166.0000	97.9915
167.0000	98.6236
168.0000	99.6724
169.0000	99.7649
170.0000	99.4261
171.0000	99.849
172.0000	101.006
173.0000	102.386
174.0000	103.837
175.0000	105.352
176.0000	106.897
177.0000	108.455
178.0000	110.219
179.0000	112.332
180.0000	114.122
181.0000	114.82
182.0000	114.935
183.0000	115.308
184.0000	115.847
185.0000	116.114
186.0000	115.684
187.0000	114.295
188.0000	112.518
189.0000	111.164
190.0000	110.789
191.0000	111.686
192.0000	113.312
193.0000	114.877
194.0000	115.734
195.0000	115.426
196.0000	114.142
197.0000	112.627
198.0000	113.156
199.0000	116.949
200.0000	119.211
201.0000	115.876
202.0000	111.766
203.0000	111.888
204.0000	113.874
205.0000	114.634
206.0000	114.513
207.0000	114.142
208.0000	112.623
209.0000	109.541
210.0000	106.961
211.0000	106.555
212.0000	107.444
213.0000	108.327
214.0000	107.992
215.0000	106.273
216.0000	105.667
217.0000	107.291
218.0000	107.932
219.0000	105.511
220.0000	101.911
221.0000	99.2695
222.0000	99.1461
223.0000	101.399
224.0000	102.676
225.0000	101.553
226.0000	100.784
227.0000	102.058
228.0000	104.506
229.0000	106.209
230.0000	104.051
231.0000	98.9325
232.0000	97.652
233.0000	101.505
234.0000	103.86
235.0000	102.578
236.0000	101.695
237.0000	102.486
238.0000	102.744
239.0000	102.259
240.0000	103.083
241.0000	106.317
242.0000	111.907
243.0000	118.046
244.0000	121.638
245.0000	123.375
246.0000	127.04
247.0000	135.05
248.0000	148.211
249.0000	161.839
250.0000	168.696
251.0000	173.433
252.0000	186.626
253.0000	205.07
254.0000	219.141
255.0000	230.549
256.0000	245.947
257.0000	265.726
258.0000	287.869
259.0000	313.35
260.0000	343.858
261.0000	378.277
262.0000	414.688
263.0000	452.343
264.0000	491.099
265.0000	531.807
266.0000	575.006
267.0000	618.853
268.0000	662.904
269.0000	713.715
270.0000	773.987
271.0000	829.614
272.0000	871.368
273.0000	912.393
274.0000	960.531
275.0000	1001.64
276.0000	1027.18
277.0000	1047.36
278.0000	1066.67
279.0000	1074.43
280.0000	1064.8
281.0000	1042.64
282.0000	1009.81
283.0000	962.541
284.0000	903.565
285.0000	844.374
286.0000	788.911
287.0000	732.05
288.0000	674.185
289.0000	621.45
290.0000	575.642
291.0000	534.509
292.0000	496.274
293.0000	459.826
294.0000	426.446
295.0000	398.652
296.0000	375.317
297.0000	353.445
298.0000	332.571
299.0000	313.43
300.0000	295.996
301.0000	279.986
302.0000	265.541
303.0000	253.066
304.0000	243.476
305.0000	237.124
306.0000	231.341
307.0000	223.247
308.0000	212.154
309.0000	199.068
310.0000	188.653
311.0000	184.187
312.0000	183.505
313.0000	183.15
314.0000	178.725
315.0000	169.843
316.0000	163.841
317.0000	163.626
318.0000	163.761
319.0000	161.26
320.0000	157.448
321.0000	154.118
322.0000	153.167
323.0000	153.951
324.0000	153.443
325.0000	151.111
326.0000	148.541
327.0000	146.455
328.0000	144.942
329.0000	144.216
330.0000	144.341
331.0000	143.682
332.0000	140.255
333.0000	135.293
334.0000	131.016
335.0000	127.644
336.0000	124.85
337.0000	122.906
338.0000	122.172
339.0000	122.717
340.0000	124.028
341.0000	124.075
342.0000	121.563
343.0000	117.714
344.0000	114.037
345.0000	111.855
346.0000	111.063
347.0000	109.258
348.0000	106.418
349.0000	105.995
350.0000	108.167
351.0000	109.194
352.0000	108.057
353.0000	106.469
354.0000	105.197
355.0000	104.205
356.0000	103.531
357.0000	103.174
358.0000	102.44
359.0000	100.623
360.0000	99.3172
361.0000	100.439
362.0000	102.396
363.0000	103.032
364.0000	102.98
365.0000	102.986
366.0000	101.574
367.0000	98.6874
368.0000	99.4002
369.0000	105.259
370.0000	108.208
371.0000	105.446
372.0000	105.545
373.0000	110.649
374.0000	112.32
375.0000	108.669
376.0000	106.038
377.0000	105.59
378.0000	103.587
379.0000	100.957
380.0000	101.678
381.0000	103.889
382.0000	103.042
383.0000	101.491
384.0000	103.567
385.0000	105.454
386.0000	102.38
387.0000	99.4646
388.0000	102.046
389.0000	105.675
390.0000	105.853
391.0000	104.224
392.0000	102.736
393.0000	101.697
394.0000	101.147
395.0000	101.019
396.0000	101.621
397.0000	103.69
398.0000	106.075
399.0000	105.728
400.0000	102.942
401.0000	100.817
402.0000	100.224
403.0000	100.505
404.0000	101.488
405.0000	103.121
406.0000	104.455
407.0000	104.395
408.0000	102.943
409.0000	101.043
410.0000	101.833
411.0000	106.244
412.0000	107.433
413.0000	102.331
414.0000	99.1465
415.0000	102.085
416.0000	106.066
417.0000	107.202
418.0000	104.488
419.0000	100.622
420.0000	101.496
421.0000	106.457
422.0000	109.813
423.0000	109.411
424.0000	105.905
425.0000	103.789
426.0000	107.555
427.0000	111.953
428.0000	110.902
429.0000	109.064
430.0000	111.265
431.0000	114.256
432.0000	115.247
433.0000	116.033
434.0000	118.255
435.0000	122.173
436.0000	127.475
437.0000	133.183
438.0000	137.572
439.0000	138.638
440.0000	139.838
441.0000	147.627
442.0000	156.689
443.0000	157.138
444.0000	155.426
445.0000	162.005
446.0000	171.248
447.0000	175.689
448.0000	180.204
449.0000	189.373
450.0000	199.246
451.0000	206.814
452.0000	213.735
453.0000	220.322
454.0000	224.251
455.0000	226.408
456.0000	231.293
457.0000	239.559
458.0000	248.262
459.0000	253.213
460.0000	250.523
461.0000	243.633
462.0000	238.396
463.0000	235.143
464.0000	232.158
465.0000	227.075
466.0000	219.112
467.0000	212.215
468.0000	207.698
469.0000	200.165
470.0000	188.401
471.0000	178.249
472.0000	170.976
473.0000	162.674
474.0000	154.347
475.0000	150.471
476.0000	149.676
477.0000	147.401
478.0000	141.266
479.0000	130.938
480.0000	121.134
481.0000	116.625
482.0000	117.218
483.0000	119.757
484.0000	116.655
485.0000	107.145
486.0000	102.891
487.0000	106.356
488.0000	107.595
489.0000	104.598
490.0000	102.807
491.0000	103.807
492.0000	106.278
493.0000	107.324
494.0000	104.601
495.0000	102.221
496.0000	104.221
497.0000	106.845
498.0000	106.34
499.0000	103.372
500.0000	100.118
501.0000	100.176
502.0000	103.905
503.0000	107.37
504.0000	107.718
505.0000	103.836
506.0000	99.8098
507.0000	101.743
508.0000	106.047
509.0000	106.329
510.0000	104.454
511.0000	103.711
512.0000	103.389
513.0000	102.461
514.0000	101.129
515.0000	100.087
516.0000	100.508
517.0000	102.199
518.0000	103.386
519.0000	103.398
520.0000	102.577
521.0000	101.529
522.0000	100.868
523.0000	100.381
524.0000	99.8095
525.0000	100.08
526.0000	101.948
527.0000	104.756
528.0000	106.971
529.0000	105.959
530.0000	102.432
531.0000	101.589
532.0000	103.974
533.0000	105.67
534.0000	105.95
535.0000	106.124
536.0000	106.292
537.0000	106.139
538.0000	106.012
539.0000	106.169
540.0000	105.952
541.0000	104.67
542.0000	102.014
543.0000	99.5665
544.0000	101.328
545.0000	106.289
546.0000	108.579
547.0000	107.381
548.0000	105.386
549.0000	103.893
550.0000	103.404
551.0000	103.79
552.0000	104.414
553.0000	103.698
554.0000	101.389
555.0000	100.428
556.0000	101.644
557.0000	102.345
558.0000	102.012
559.0000	102.314
560.0000	102.534
561.0000	100.909
562.0000	99.8319
563.0000	102.258
564.0000	105.208
565.0000	105.682
566.0000	105.762
567.0000	106.524
568.0000	105.378
569.0000	102.283
570.0000	100.905
571.0000	101.759
572.0000	102.578
573.0000	103.428
574.0000	105.303
575.0000	106.248
576.0000	104.244
577.0000	101.474
578.0000	100.145
579.0000	99.8958
580.0000	100.364
581.0000	101.741
582.0000	103.257
583.0000	103.181
584.0000	101.621
585.0000	100.099
586.0000	100.174
587.0000	102.675
588.0000	104.991
589.0000	104.673
590.0000	102.998
591.0000	101.513
592.0000	100.906
593.0000	100.951
594.0000	100.457
595.0000	99.7949
596.0000	100.479
597.0000	102.031
598.0000	102.944
599.0000	102.3
600.0000	100.261
601.0000	99.9124
602.0000	102.718
603.0000	105.262
604.0000	105.558
605.0000	104.587
606.0000	104.519
607.0000	107.823
608.0000	111.313
609.0000	110.051
610.0000	108.63
611.0000	112.449
612.0000	116.758
613.0000	117.931
614.0000	120.092
615.0000	125.272
616.0000	131.099
617.0000	137.17
618.0000	145.021
619.0000	154.297
620.0000	163.263
621.0000	169.178
622.0000	171.052
623.0000	175.405
624.0000	185.127
625.0000	191.406
626.0000	191.573
627.0000	193.273
628.0000	196.139
629.0000	192.903
630.0000	185.255
631.0000	179.397
632.0000	177.257
633.0000	177.404
634.0000	172.465
635.0000	160.519
636.0000	153.072
637.0000	152.948
638.0000	150.179
639.0000	141.879
640.0000	131.708
641.0000	124.047
642.0000	122.1
643.0000	122.003
644.0000	119.376
645.0000	114.755
646.0000	109.797
647.0000	106.54
648.0000	104.761
649.0000	102.045
650.0000	100.097
651.0000	102.598
652.0000	106.931
653.0000	108.9
654.0000	108.793
655.0000	108.5
656.0000	110.948
657.0000	115.199
658.0000	115.04
659.0000	112.57
660.0000	116.41
661.0000	123.561
662.0000	126.349
663.0000	126.858
664.0000	129.345
665.0000	134.832
666.0000	142.219
667.0000	147.66
668.0000	148.892
669.0000	146.139
670.0000	143.468
671.0000	145.94
672.0000	148.71
673.0000	145.679
674.0000	141.336
675.0000	139.72
676.0000	138.496
677.0000	136.134
678.0000	133.15
679.0000	129.073
680.0000	123.033
681.0000	117.706
682.0000	115.985
683.0000	114.216
684.0000	109.79
685.0000	107.291
686.0000	107.921
687.0000	106.413
688.0000	102.256
689.0000	99.5067
690.0000	99.8424
691.0000	102.894
692.0000	105.153
693.0000	104.83
694.0000	107.691
695.0000	115.491
696.0000	121.555
697.0000	125.833
698.0000	134.804
699.0000	147.426
700.0000	159.458
701.0000	174.025
702.0000	194.295
703.0000	216.093
704.0000	237.82
705.0000	264.283
706.0000	292.862
707.0000	313.983
708.0000	331.19
709.0000	353.024
710.0000	370.654
711.0000	373.803
712.0000	366.454
713.0000	351.711
714.0000	326.805
715.0000	293.924
716.0000	260.428
717.0000	228.306
718.0000	196.839
719.0000	168.903
720.0000	147.513
721.0000	132.375
722.0000	122.524
723.0000	116.764
724.0000	112.719
725.0000	107.323
726.0000	101.48
727.0000	98.0781
728.0000	98.1498
729.0000	100.853
730.0000	101.927
731.0000	100.318
732.0000	100.646
733.0000	102.6
734.0000	101.732
735.0000	99.9741
736.0000	101.206
737.0000	102.776
738.0000	101.948
739.0000	100.414
740.0000	99.8811
741.0000	101.022
742.0000	102.494
743.0000	101.936
744.0000	100.994
745.0000	102.076
746.0000	103.441
747.0000	103.23
748.0000	101.522
749.0000	99.5778
750.0000	99.6165
751.0000	101.697
752.0000	104.162
753.0000	104.455
754.0000	101.536
755.0000	100.111
756.0000	102.253
757.0000	103.647
758.0000	102.955
759.0000	102.256
760.0000	102.71
761.0000	104.353
762.0000	104.76
763.0000	102.518
764.0000	100.517
765.0000	100.141
766.0000	99.9477
767.0000	100.127
768.0000	101.868
769.0000	103.785
770.0000	104.057
771.0000	103.229
772.0000	102.169
773.0000	101.375
774.0000	101.227
775.0000	101.879
776.0000	102.403
777.0000	101.793
778.0000	101.653
779.0000	103.078
780.0000	103.845
781.0000	103.102
782.0000	102.497
783.0000	102.239
784.0000	101.48
785.0000	100.539
786.0000	100.123
787.0000	100.571
788.0000	101.773
789.0000	102.978
790.0000	103.905
791.0000	104.636
792.0000	103.944
793.0000	101.198
794.0000	101.263
795.0000	106.104
796.0000	107.849
797.0000	104.091
798.0000	100.545
799.0000	100.003
800.0000	102.502
801.0000	105.461
802.0000	106.123
803.0000	104.001
804.0000	100.771
805.0000	100.448
806.0000	102.65
807.0000	103.662
808.0000	102.727
809.0000	100.94
810.0000	101.123
811.0000	103.103
812.0000	101.428
813.0000	101.84
814.0000	117.257
815.0000	129.73
816.0000	116.588
817.0000	100.018
818.0000	98.7412
819.0000	100.938
820.0000	100.476
821.0000	100.813
822.0000	101.414
823.0000	100.351
824.0000	100.83
825.0000	104.538
826.0000	106.271
827.0000	105.191
828.0000	106.253
829.0000	106.983
830.0000	102.387
831.0000	100.167
832.0000	105.84
833.0000	108.719
834.0000	105.407
835.0000	104.798
836.0000	106.61
837.0000	105.088
838.0000	103.093
839.0000	103.903
840.0000	103.456
841.0000	100.805
842.0000	100.795
843.0000	103.687
844.0000	106.163
845.0000	106.048
846.0000	103.16
847.0000	101.679
848.0000	103.111
849.0000	103.983
850.0000	102.664
851.0000	99.9397
852.0000	100.635
853.0000	107.004
854.0000	109.388
855.0000	104.557
856.0000	101.613
857.0000	103.121
858.0000	105.804
859.0000	106.172
860.0000	103.01
861.0000	101.776
862.0000	104.054
863.0000	104.378
864.0000	102.36
865.0000	101.45
866.0000	102.654
867.0000	105.382
868.0000	107.234
869.0000	107.201
870.0000	106.643
871.0000	106.303
872.0000	106.198
873.0000	105.459
874.0000	103.572
875.0000	101.785
876.0000	100.762
877.0000	100.104
878.0000	100.173
879.0000	101.536
880.0000	103.105
881.0000	104.195
882.0000	106.258
883.0000	107.846
884.0000	104.578
885.0000	100.58
886.0000	102.517
887.0000	104.731
888.0000	103.079
889.0000	103.974
890.0000	106.875
891.0000	103.887
892.0000	99.3603
893.0000	101.375
894.0000	106.068
895.0000	108.044
896.0000	105.009
897.0000	100.789
898.0000	103.004
899.0000	107.446
900.0000	107.715
901.0000	108.348
902.0000	111.007
903.0000	109.976
904.0000	108.557
905.0000	115.055
906.0000	122.589
907.0000	123.535
908.0000	124.181
909.0000	128.851
910.0000	136.015
911.0000	141.842
912.0000	143.333
913.0000	147.331
914.0000	157.715
915.0000	165.638
916.0000	170.657
917.0000	181.845
918.0000	198.065
919.0000	213.894
920.0000	228.882
921.0000	247.006
922.0000	277.068
923.0000	316.115
924.0000	353.091
925.0000	391.673
926.0000	439.051
927.0000	494.897
928.0000	554.432
929.0000	609.519
930.0000	661.958
931.0000	717.376
932.0000	768.05
933.0000	803.703
934.0000	817.703
935.0000	810.512
936.0000	788.302
937.0000	747.985
938.0000	686.37
939.0000	615.498
940.0000	546.945
941.0000	485.9
942.0000	432.119
943.0000	381.888
944.0000	333.893
945.0000	289.24
946.0000	252.651
947.0000	225.013
948.0000	202.481
949.0000	183.844
950.0000	168.566
951.0000	153.096
952.0000	137.491
953.0000	128.553
954.0000	125.204
955.0000	120.654
956.0000	115.132
957.0000	110.764
958.0000	107.722
959.0000	105.539
960.0000	103.41
961.0000	101.388
962.0000	100.105
963.0000	100.434
964.0000	102.093
965.0000	102.823
966.0000	101.981
967.0000	100.46
968.0000	99.4985
969.0000	99.89
970.0000	100.979
971.0000	101.878
972.0000	101.9
973.0000	102.14
974.0000	103.59
975.0000	103.647
976.0000	101.883
977.0000	102.159
978.0000	103.252
979.0000	101.388
980.0000	100.148
981.0000	102.449
982.0000	104.464
983.0000	104.217
984.0000	102.628
985.0000	101.559
986.0000	102.308
987.0000	103.237
988.0000	103.455
989.0000	103.75
990.0000	103.82
991.0000	103.03
992.0000	102.457
993.0000	102.446
994.0000	101.353
995.0000	100.05
996.0000	101.014
997.0000	102.891
998.0000	103.816
999.0000	104.185
1000.0000	103.98
1001.0000	102.614
1002.0000	101.166
1003.0000	101.022
1004.0000	101.802
1005.0000	102.807
1006.0000	103.423
1007.0000	103.449
1008.0000	103.14
1009.0000	103.445
1010.0000	104.358
1011.0000	103.947
1012.0000	102.208
1013.0000	100.728
1014.0000	100.181
1015.0000	100.595
1016.0000	101.297
1017.0000	102.098
1018.0000	103.291
1019.0000	104.396
1020.0000	104.487
1021.0000	102.546
1022.0000	100.318
1023.0000	102.299
1024.0000	106.441
1025.0000	108.083
1026.0000	107.013
1027.0000	105.154
1028.0000	105.652
1029.0000	106.057
1030.0000	102.331
1031.0000	100.592
1032.0000	104.135
1033.0000	105.985
1034.0000	104.482
1035.0000	102.876
1036.0000	102.578
1037.0000	103.371
1038.0000	103.027
1039.0000	101.875
1040.0000	102.271
1041.0000	102.119
1042.0000	99.8548
1043.0000	99.9965
1044.0000	102.661
1045.0000	102.755
1046.0000	101.477
1047.0000	101.714
1048.0000	101.772
1049.0000	100.864
1050.0000	100.345
1051.0000	100.401
1052.0000	100.781
1053.0000	102.185
1054.0000	104.234
1055.0000	105.117
1056.0000	107.269
1057.0000	113.815
1058.0000	119.679
1059.0000	122.619
1060.0000	128.128
1061.0000	137.208
1062.0000	147.714
1063.0000	159.903
1064.0000	174.918
1065.0000	194.204
1066.0000	218.481
1067.0000	248.157
1068.0000	285.061
1069.0000	331.189
1070.0000	388.134
1071.0000	459.485
1072.0000	548.736
1073.0000	650.146
1074.0000	763.149
1075.0000	904.154
1076.0000	1074.65
1077.0000	1260.61
1078.0000	1449.44
1079.0000	1628.02
1080.0000	1781.58
1081.0000	1905.87
1082.0000	2006.29
1083.0000	2082.57
1084.0000	2119.09
1085.0000	2070.64
1086.0000	1914.02
1087.0000	1658.79
1088.0000	1349.38
1089.0000	1041.94
1090.0000	783.052
1091.0000	589.61
1092.0000	448.749
1093.0000	350.152
1094.0000	283.222
1095.0000	234.098
1096.0000	196.97
1097.0000	173.678
1098.0000	157.092
1099.0000	140.447
1100.0000	127.861
1101.0000	121.704
1102.0000	120.001
1103.0000	116.08
1104.0000	107.149
1105.0000	104.446
1106.0000	107.736
1107.0000	105.415
1108.0000	102.995
1109.0000	106.49
1110.0000	105.64
1111.0000	100.591
1112.0000	101.866
1113.0000	104.619
1114.0000	102.914
1115.0000	103.089
1116.0000	105.485
1117.0000	104.398
1118.0000	102.386
1119.0000	102.855
1120.0000	103.683
1121.0000	103.291
1122.0000	101.564
1123.0000	100.077
1124.0000	100.074
1125.0000	100.756
1126.0000	101.319
1127.0000	101.293
1128.0000	100.922
1129.0000	100.7
1130.0000	101.075
1131.0000	101.863
1132.0000	102.482
1133.0000	102.894
1134.0000	102.786
1135.0000	101.327
1136.0000	100.435
1137.0000	102.575
1138.0000	103.92
1139.0000	102.501
1140.0000	101.938
1141.0000	102.686
1142.0000	103.02
1143.0000	102.096
1144.0000	100.423
1145.0000	99.9773
1146.0000	100.82
1147.0000	101.781
1148.0000	101.673
1149.0000	100.566
1150.0000	100.149
1151.0000	101.747
1152.0000	104.861
1153.0000	104.759
1154.0000	101.379
1155.0000	99.9583
1156.0000	100.227
1157.0000	100.915
1158.0000	104.098
1159.0000	107.121
1160.0000	104.231
1161.0000	100.331
1162.0000	100.13
1163.0000	99.9113
1164.0000	99.9792
1165.0000	103.008
1166.0000	104.001
1167.0000	101.034
1168.0000	100.906
1169.0000	102.777
1170.0000	101.866
1171.0000	100.549
1172.0000	100.608
1173.0000	100.648
1174.0000	100.975
1175.0000	102.366
1176.0000	103.699
1177.0000	103.462
1178.0000	100.882
1179.0000	100.012
1180.0000	103.426
1181.0000	104.843
1182.0000	103.213
1183.0000	102.848
1184.0000	102.927
1185.0000	102.178
1186.0000	102.015
1187.0000	102.013
1188.0000	100.881
1189.0000	100.469
1190.0000	101.689
1191.0000	102.72
1192.0000	102.795
1193.0000	102.182
1194.0000	101.98
1195.0000	102.195
1196.0000	101.546
1197.0000	100.659
1198.0000	100.426
1199.0000	100.194
1200.0000	100.144
1201.0000	101.043
1202.0000	101.529
1203.0000	100.931
1204.0000	101.079
1205.0000	101.415
1206.0000	100.506
1207.0000	100.799
1208.0000	102.487
1209.0000	101.844
1210.0000	100.565
1211.0000	101.689
1212.0000	103.269
1213.0000	103.441
1214.0000	101.76
1215.0000	100.117
1216.0000	100.27
1217.0000	101.657
1218.0000	102.77
1219.0000	102.52
1220.0000	103.684
1221.0000	106.047
1222.0000	104.364
1223.0000	102.452
1224.0000	105.862
1225.0000	109.345
1226.0000	109.882
1227.0000	109.249
1228.0000	110.089
1229.0000	112.429
1230.0000	110.86
1231.0000	107.503
1232.0000	108.588
1233.0000	110.802
1234.0000	111.51
1235.0000	112.425
1236.0000	112.028
1237.0000	108.908
1238.0000	107.094
1239.0000	107.073
1240.0000	105.561
1241.0000	103.887
1242.0000	103.532
1243.0000	103.118
1244.0000	103.154
1245.0000	104.46
1246.0000	103.591
1247.0000	100.396
1248.0000	99.6115
1249.0000	100.624
1250.0000	101.09
1251.0000	101.056
1252.0000	101.337
1253.0000	102.645
1254.0000	103.453
1255.0000	102.95
1256.0000	102.432
1257.0000	101.788
1258.0000	100.66
1259.0000	100.594
1260.0000	101.768
1261.0000	102.848
1262.0000	104.268
1263.0000	105.724
1264.0000	104.558
1265.0000	101.482
1266.0000	99.6135
1267.0000	101.293
1268.0000	104.64
1269.0000	103.982
1270.0000	101.603
1271.0000	101.484
1272.0000	103.201
1273.0000	104.428
1274.0000	102.894
1275.0000	100.964
1276.0000	100.361
1277.0000	100.381
1278.0000	101.348
1279.0000	103.111
1280.0000	103.226
1281.0000	101.983
1282.0000	101.937
1283.0000	103.607
1284.0000	105.218
1285.0000	103.287
1286.0000	100.67
1287.0000	101.526
1288.0000	104.091
1289.0000	104.835
1290.0000	101.435
1291.0000	100.456
1292.0000	103.853
1293.0000	103.253
1294.0000	100.623
1295.0000	101.355
1296.0000	103.228
1297.0000	103.548
1298.0000	101.381
1299.0000	100.568
1300.0000	102.382
1301.0000	102.228
1302.0000	100.867
1303.0000	101.118
1304.0000	102.515
1305.0000	104.029
1306.0000	104.561
1307.0000	103.119
1308.0000	100.66
1309.0000	100.645
1310.0000	102.77
1311.0000	104.37
1312.0000	102.751
1313.0000	100.58
1314.0000	103.015
1315.0000	104.879
1316.0000	102.886
1317.0000	100.986
1318.0000	102.59
1319.0000	106.851
1320.0000	104.916
1321.0000	100.009
1322.0000	102.179
1323.0000	104.486
1324.0000	102.872
1325.0000	102.45
1326.0000	103.537
1327.0000	104.191
1328.0000	103.04
1329.0000	101.453
1330.0000	101.693
1331.0000	102.083
1332.0000	102.46
1333.0000	104.502
1334.0000	104.429
1335.0000	100.95
1336.0000	100.691
1337.0000	102.253
1338.0000	101.229
1339.0000	101.103
1340.0000	102.388
1341.0000	102.103
1342.0000	101.946
1343.0000	102.614
1344.0000	101.409
1345.0000	100.289
1346.0000	101.529
1347.0000	101.919
1348.0000	101.304
1349.0000	101.785
1350.0000	101.789
1351.0000	100.828
1352.0000	100.664
1353.0000	100.869
1354.0000	101.248
1355.0000	103.451
1356.0000	104.617
1357.0000	101.913
1358.0000	101.741
1359.0000	104.175
1360.0000	102.902
1361.0000	100.315
1362.0000	99.8708
1363.0000	101.909
1364.0000	103.956
1365.0000	103.539
1366.0000	101.51
1367.0000	100.249
1368.0000	101.836
1369.0000	104.232
1370.0000	105.176
1371.0000	103.78
1372.0000	101.997
1373.0000	101.446
1374.0000	101.497
1375.0000	102.36
1376.0000	103.641
1377.0000	102.408
1378.0000	100.325
1379.0000	101.219
1380.0000	101.485
1381.0000	100.707
1382.0000	103.008
1383.0000	103.871
1384.0000	100.816
1385.0000	100.318
1386.0000	102.431
1387.0000	103.839
1388.0000	103.586
1389.0000	102.497
1390.0000	102.039
1391.0000	101.47
1392.0000	101.35
1393.0000	103.356
1394.0000	103.308
1395.0000	100.423
1396.0000	102.206
1397.0000	104.494
1398.0000	101.513
1399.0000	100.345
1400.0000	102.071
1401.0000	102.586
1402.0000	101.922
1403.0000	101.341
1404.0000	102.032
1405.0000	103.036
1406.0000	103.063
1407.0000	101.713
1408.0000	99.9641
1409.0000	99.6414
1410.0000	102.357
1411.0000	104.74
1412.0000	102.706
1413.0000	100.911
1414.0000	100.951
1415.0000	100.523
1416.0000	100.819
1417.0000	102.234
1418.0000	102.86
1419.0000	102.006
1420.0000	100.512
1421.0000	100.808
1422.0000	103.436
1423.0000	106.637
1424.0000	106.457
1425.0000	104.393
1426.0000	105.364
1427.0000	109.35
1428.0000	113.131
1429.0000	113.054
1430.0000	114.122
1431.0000	118.212
1432.0000	119.618
1433.0000	120.211
1434.0000	122.13
1435.0000	121.404
1436.0000	118.912
1437.0000	117.152
1438.0000	114.223
1439.0000	111.148
1440.0000	110.562
1441.0000	110.347
1442.0000	109.022
1443.0000	107.129
1444.0000	105.895
1445.0000	106.102
1446.0000	107.269
1447.0000	107.186
1448.0000	104.453
1449.0000	100.867
1450.0000	100.23
1451.0000	103.814
1452.0000	104.901
1453.0000	102.784
1454.0000	101.514
1455.0000	102.667
1456.0000	103.828
1457.0000	101.336
1458.0000	100.298
1459.0000	102.441
1460.0000	103.197
1461.0000	103.028
1462.0000	103.122
1463.0000	102.824
1464.0000	101.992
1465.0000	101.351
1466.0000	102.294
1467.0000	102.516
1468.0000	100.464
1469.0000	101.771
1470.0000	104.257
1471.0000	102.349
1472.0000	101.706
1473.0000	102.8
1474.0000	101.084
1475.0000	101.112
1476.0000	103.176
1477.0000	101.41
1478.0000	100.294
1479.0000	102.344
1480.0000	102.368
1481.0000	100.948
1482.0000	100.521
1483.0000	101.534
1484.0000	102.939
1485.0000	103.179
1486.0000	101.683
1487.0000	101.231
1488.0000	103.957
1489.0000	104.351
1490.0000	102.725
1491.0000	103.171
1492.0000	102.306
1493.0000	100.191
1494.0000	100.564
1495.0000	100.957
1496.0000	100.698
1497.0000	102.28
1498.0000	102.415
1499.0000	100.665
1500.0000	102.12
