# Supplementary material for: Experimental formation of carbonates from perchlorate and sulphate brines: Implications for Jezero crater, Mars
Source: PLoS One. 2024 Dec 5;19(12):e0312495. doi: 10.1371/journal.pone.0312495 (PMC11620553; doi:10.1371/journal.pone.0312495)
Supplement: S3 File — (ZIP) [file pone.0312495.s003.zip › submited_DRX_microRaman_csv/Fig6c_Raman_CaCl2.csv]

100	88.3857
101	88.6803
102	89.1018
103	89.1707
104	88.5145
105	88.092
106	88.9771
107	90.0096
108	89.5853
109	88.652
110	88.823
111	89.437
112	89.1591
113	88.4925
114	88.5417
115	89.0516
116	89.2877
117	89.4755
118	90.1279
119	90.4749
120	89.4014
121	88.1082
122	88.6057
123	89.9909
124	90.1528
125	89.4052
126	89.1621
127	89.3081
128	89.0107
129	88.4639
130	88.3595
131	88.7056
132	89.1371
133	89.3718
134	89.2076
135	88.7691
136	88.3602
137	88.2219
138	88.514
139	88.8844
140	88.7462
141	88.2885
142	88.1198
143	88.3082
144	88.6013
145	88.8709
146	89.0718
147	89.1825
148	89.1843
149	88.9396
150	88.2923
151	87.7874
152	88.2808
153	89.1244
154	88.8942
155	88.0484
156	88.0621
157	88.6095
158	88.3896
159	87.7962
160	88.1143
161	88.7912
162	88.3359
163	87.4151
164	87.7944
165	88.9025
166	88.9464
167	88.0773
168	87.541
169	88.03
170	89.7834
171	91.6743
172	92.0522
173	91.7788
174	92.8439
175	94.5688
176	95.0647
177	94.8261
178	95.3982
179	96.24
180	95.9103
181	94.6424
182	93.5188
183	93.6765
184	95.9112
185	97.9359
186	96.6468
187	94.0295
188	93.7834
189	94.9755
190	95.0216
191	94.1855
192	93.7565
193	93.7372
194	93.6837
195	93.6843
196	93.9663
197	94.3164
198	94.3508
199	93.6478
200	92.0284
201	90.7442
202	91.0329
203	91.5222
204	90.641
205	89.9753
206	91.2828
207	92.6626
208	91.9746
209	90.6131
210	90.3631
211	90.694
212	90.6759
213	90.1207
214	89.1364
215	88.2357
216	87.938
217	88.4883
218	89.6849
219	90.1475
220	89.0426
221	87.7328
222	87.5409
223	88.6235
224	90.4151
225	91.0968
226	89.8411
227	88.4862
228	88.2559
229	88.275
230	88.0814
231	88.5629
232	89.8116
233	90.2209
234	89.1251
235	87.7005
236	87.1344
237	88.3231
238	90.3993
239	90.1581
240	87.9159
241	88.6088
242	92.4145
243	93.6846
244	91.5977
245	90.8026
246	92.6932
247	95.1827
248	96.8552
249	97.1402
250	96.9622
251	98.3193
252	101.487
253	105.445
254	109.308
255	112.475
256	116.425
257	123.524
258	132.226
259	139.257
260	145.261
261	152.652
262	162.432
263	174.776
264	188.608
265	202.648
266	217.33
267	233.681
268	252.64
269	275.108
270	301.947
271	333.116
272	365.111
273	394.729
274	422.681
275	450.939
276	482.682
277	516.647
278	539.511
279	543.499
280	537.974
281	528.92
282	510.528
283	479.585
284	440.037
285	396.333
286	352.396
287	312.126
288	279.405
289	254.088
290	231.476
291	210.593
292	194.466
293	182.206
294	169.405
295	156.028
296	145.43
297	138.517
298	134.361
299	131.24
300	127.157
301	121.683
302	115.343
303	109.897
304	107.187
305	106.128
306	104.82
307	102.989
308	100.979
309	99.4904
310	98.9448
311	98.3547
312	96.7093
313	93.9486
314	90.8483
315	89.855
316	91.725
317	92.9148
318	91.5997
319	90.2576
320	90.534
321	91.9515
322	93.0577
323	91.4704
324	88.1928
325	87.9392
326	90.5229
327	91.0803
328	89.2511
329	88.3253
330	88.8304
331	89.3706
332	89.3177
333	88.6206
334	88.0956
335	88.7351
336	89.9144
337	90.5461
338	90.5698
339	90.2123
340	89.444
341	88.4083
342	88.1193
343	88.9877
344	89.1276
345	87.8729
346	88.3997
347	91.5996
348	92.913
349	90.6818
350	88.8154
351	89.0547
352	89.6345
353	89.543
354	88.8943
355	88.1876
356	88.1418
357	88.5917
358	88.7964
359	88.8721
360	89.3561
361	89.8661
362	89.6957
363	89.0179
364	88.3783
365	88.4497
366	89.5486
367	90.3889
368	89.8876
369	88.9064
370	88.4641
371	88.9671
372	90.1222
373	90.4548
374	89.5559
375	88.9493
376	89.5613
377	91.2638
378	92.617
379	91.0876
380	88.0939
381	88.0703
382	90.5055
383	91.795
384	91.6659
385	91.568
386	91.9749
387	92.7611
388	92.8913
389	91.5857
390	90.4433
391	90.918
392	91.9545
393	92.4668
394	92.6072
395	92.299
396	90.6266
397	88.3434
398	88.8238
399	91.6814
400	91.9142
401	89.3566
402	88.5006
403	89.9859
404	91.471
405	91.4802
406	89.4911
407	88.0938
408	90.2781
409	93.0242
410	92.4832
411	90.4871
412	89.5125
413	89.0772
414	88.7127
415	89.5202
416	91.3994
417	91.5731
418	89.5691
419	88.6097
420	89.519
421	90.1515
422	89.6137
423	88.3284
424	87.754
425	89.5804
426	91.532
427	90.2192
428	88.3387
429	89.6211
430	91.3904
431	90.5917
432	89.3811
433	89.7542
434	90.358
435	90.2475
436	90.3069
437	90.5361
438	89.3981
439	87.8456
440	89.4574
441	92.8497
442	92.8866
443	90.8477
444	91.4342
445	93.1904
446	92.574
447	91.2777
448	91.86
449	92.6945
450	92.0966
451	91.4854
452	92.1245
453	93.6359
454	95.3512
455	96.5288
456	96.6491
457	95.498
458	93.8469
459	93.1701
460	92.7075
461	90.568
462	88.4076
463	88.9555
464	90.5835
465	90.9839
466	91.7573
467	93.9506
468	93.8516
469	90.1179
470	88.3516
471	90.4768
472	91.3378
473	89.4322
474	88.091
475	88.2779
476	88.7359
477	88.7446
478	88.1399
479	88.0454
480	89.5811
481	90.8004
482	89.77
483	88.1849
484	87.7905
485	88.3409
486	89.1766
487	89.5128
488	89.3825
489	89.8443
490	90.7299
491	90.7365
492	89.9226
493	89.2596
494	89.2512
495	89.9599
496	90.3006
497	89.3439
498	88.2948
499	88.389
500	89.567
501	90.9292
502	90.4797
503	88.4973
504	88.2884
505	90.1788
506	91.6107
507	91.9458
508	91.8484
509	91.1779
510	89.6616
511	88.5605
512	89.0776
513	90.3596
514	91.4649
515	92.4097
516	92.7685
517	91.1395
518	88.4999
519	88.5761
520	90.9132
521	91.7098
522	90.9333
523	90.5532
524	90.2422
525	89.2694
526	89.5243
527	92.0566
528	93.199
529	91.1625
530	89.7186
531	90.1934
532	89.6226
533	88.1247
534	88.8794
535	91.0558
536	91.4625
537	90.6563
538	90.5156
539	90.5434
540	90.0265
541	90.0683
542	91.006
543	90.6681
544	88.7684
545	88.255
546	89.4815
547	90.001
548	89.6079
549	89.6239
550	89.9391
551	89.8637
552	89.4183
553	88.8245
554	88.1901
555	87.8327
556	88.5776
557	90.0077
558	89.8839
559	88.5265
560	88.7141
561	89.9354
562	89.731
563	88.5362
564	87.8972
565	88.2416
566	89.3115
567	89.8131
568	89.2901
569	89.3082
570	90.0758
571	89.7639
572	88.4716
573	88.0246
574	88.912
575	90.6149
576	91.4721
577	90.1382
578	88.2892
579	87.7268
580	88.6273
581	90.3986
582	91.6717
583	91.6405
584	90.2537
585	88.5238
586	87.9974
587	88.5661
588	89.4026
589	90.0803
590	90.2759
591	89.5692
592	88.4033
593	88.8905
594	90.8363
595	91.0361
596	89.3366
597	88.1264
598	87.9677
599	88.3779
600	88.9673
601	89.4032
602	89.3901
603	89.0944
604	89.6407
605	90.9082
606	90.9659
607	89.8192
608	89.2186
609	89.5224
610	90.2557
611	91.1293
612	91.7399
613	90.9495
614	88.7624
615	88.0779
616	89.9435
617	92.246
618	93.4496
619	92.953
620	91.8954
621	91.9738
622	92.2273
623	91.3934
624	90.6912
625	91.0316
626	91.4235
627	91.5292
628	92.2089
629	92.7504
630	91.2936
631	89.2758
632	89.3518
633	90.5463
634	91.0162
635	90.2133
636	88.6629
637	88.415
638	89.7463
639	90.5969
640	90.4096
641	89.8977
642	89.394
643	89.1398
644	90.0132
645	92.2061
646	93.4549
647	92.6489
648	91.3614
649	90.7907
650	91.2926
651	91.3339
652	88.9499
653	87.7342
654	91.256
655	94.1428
656	92.3974
657	90.0537
658	89.7136
659	90.3648
660	90.7393
661	89.8588
662	89.0317
663	90.0758
664	91.2501
665	90.8432
666	90.5166
667	90.9638
668	90.1761
669	88.4236
670	88.4309
671	89.6138
672	89.5974
673	88.9198
674	88.8125
675	88.8158
676	88.6515
677	89.22
678	90.213
679	89.7787
680	88.7699
681	89.6486
682	90.5811
683	89.0139
684	87.8827
685	89.3426
686	90.1642
687	88.9134
688	87.8295
689	88.2228
690	90.1896
691	92.4787
692	93.5481
693	93.6115
694	93.3908
695	93.5388
696	94.6169
697	97.0584
698	100.895
699	105.838
700	111.937
701	119.748
702	131.522
703	148.052
704	164.533
705	180.391
706	203.212
707	232.35
708	259.217
709	282.484
710	302.688
711	306.631
712	284.571
713	249.248
714	212.576
715	178.285
716	149.518
717	129.348
718	116.511
719	107.689
720	101.268
721	96.6787
722	94.6479
723	94.4744
724	93.0199
725	90.6226
726	90.526
727	91.5505
728	90.8699
729	89.349
730	88.4178
731	88.1006
732	88.3468
733	89.3081
734	90.1512
735	89.4811
736	88.2267
737	87.9539
738	88.189
739	88.2741
740	88.3785
741	88.7815
742	89.6835
743	90.2201
744	89.1563
745	88.1535
746	89.1411
747	90.7291
748	91.3978
749	90.857
750	89.8892
751	90.0543
752	90.4018
753	89.0986
754	88.2704
755	89.78
756	90.8288
757	90.1466
758	90.1141
759	90.9844
760	90.9948
761	90.0403
762	88.8715
763	88.158
764	88.3017
765	89.1811
766	90.1326
767	90.0243
768	89.2101
769	88.8602
770	88.642
771	88.1347
772	88.5127
773	90.0727
774	91.1357
775	91.0641
776	90.422
777	90.1001
778	90.6434
779	90.4338
780	88.7322
781	88.1115
782	89.1071
783	89.3147
784	88.673
785	88.6477
786	89.3009
787	90.2325
788	91.2964
789	92.0919
790	91.7684
791	90.4024
792	88.9146
793	88.3417
794	89.2994
795	90.6139
796	91.1724
797	90.8823
798	90.3004
799	90.3846
800	90.3847
801	89.0538
802	87.8235
803	88.1548
804	89.5063
805	90.6979
806	90.2913
807	89.0624
808	88.9847
809	89.6096
810	89.9904
811	90.5009
812	90.9687
813	90.0618
814	88.5328
815	88.6049
816	89.7432
817	90.5236
818	90.8283
819	91.0032
820	91.6186
821	91.6932
822	89.3053
823	87.8669
824	91.2013
825	93.5267
826	91.0845
827	89.1306
828	89.9307
829	91.352
830	91.5804
831	89.861
832	88.764
833	89.8533
834	90.4153
835	89.6696
836	89.5979
837	90.0087
838	89.6074
839	88.8192
840	88.4504
841	88.9031
842	89.9724
843	90.8077
844	90.5154
845	88.7518
846	88.1653
847	90.3223
848	91.7638
849	90.8166
850	89.0641
851	88.101
852	88.9036
853	89.9852
854	89.8293
855	88.8728
856	88.2317
857	89.2905
858	91.0592
859	91.4551
860	90.9554
861	90.4194
862	89.5112
863	88.4325
864	88.2451
865	89.3399
866	91.2724
867	91.6078
868	89.3895
869	88.5836
870	90.3315
871	91.6793
872	91.5055
873	90.1563
874	88.7649
875	88.1756
876	88.1192
877	88.3534
878	88.8262
879	89.1462
880	88.9571
881	88.9436
882	89.3702
883	89.1189
884	88.5722
885	89.4694
886	90.3001
887	89.067
888	88.4568
889	89.6038
890	88.9672
891	87.6595
892	90.3608
893	93.0354
894	90.6964
895	88.3248
896	88.9386
897	89.3139
898	88.7056
899	88.5523
900	88.7225
901	88.8442
902	89.6446
903	90.9084
904	91.0327
905	89.9366
906	88.6219
907	88.1919
908	88.8552
909	88.8196
910	88.0671
911	88.6057
912	90.1584
913	91.3284
914	91.4409
915	90.6193
916	90.032
917	90.2358
918	91.0801
919	91.9271
920	92.3621
921	93.2291
922	95.3096
923	98.8367
924	102.309
925	103.849
926	105.924
927	110.609
928	115.757
929	119.125
930	119.502
931	119.918
932	123.665
933	126.392
934	125.137
935	122.526
936	119.093
937	113.694
938	109.465
939	108.86
940	107.73
941	103.937
942	99.4357
943	96.465
944	96.2121
945	95.2465
946	91.8562
947	90.0574
948	90.1456
949	88.9396
950	88.2587
951	90.1774
952	90.6529
953	88.6791
954	88.6906
955	89.9244
956	89.0419
957	88.2061
958	89.3379
959	90.4794
960	90.3297
961	88.9308
962	88.0785
963	89.1491
964	89.9939
965	89.5204
966	88.9694
967	88.7322
968	88.6893
969	89.5767
970	91.3182
971	91.8293
972	90.9697
973	90.3357
974	89.6696
975	88.4626
976	87.8161
977	88.4222
978	90.0024
979	91.2431
980	90.8182
981	89.6389
982	88.6897
983	88.076
984	88.3751
985	90.1655
986	91.0891
987	89.4932
988	87.9427
989	87.8966
990	88.8485
991	89.9263
992	90.2904
993	89.5457
994	88.3956
995	88.7681
996	89.6429
997	88.8587
998	88.4081
999	89.5721
1000	90.0136
1001	89.1885
1002	88.4183
1003	88.5535
1004	89.5781
1005	89.892
1006	89.0805
1007	88.2984
1008	88.519
1009	89.9893
1010	91.0429
1011	90.8251
1012	90.1791
1013	89.7848
1014	89.8536
1015	89.434
1016	88.381
1017	88.4619
1018	89.8155
1019	91.1491
1020	91.3614
1021	90.2218
1022	89.1891
1023	89.0395
1024	89.5305
1025	89.5407
1026	88.453
1027	88.0065
1028	88.6869
1029	89.1192
1030	89.3074
1031	89.8593
1032	90.6804
1033	91.0704
1034	89.8959
1035	88.7468
1036	89.9097
1037	91.2035
1038	90.7686
1039	89.3537
1040	88.1273
1041	88.0913
1042	88.9956
1043	90.0671
1044	90.3324
1045	89.9685
1046	89.946
1047	89.8836
1048	89.4226
1049	89.4352
1050	89.4801
1051	88.1377
1052	87.9423
1053	90.6141
1054	91.1907
1055	89.2354
1056	89.9761
1057	92.3531
1058	93.4713
1059	94.743
1060	97.1974
1061	100.307
1062	103.842
1063	107.852
1064	112.53
1065	117.125
1066	119.838
1067	122.461
1068	128.508
1069	139.798
1070	156.449
1071	176.88
1072	201.681
1073	233.658
1074	278.603
1075	343.06
1076	433.41
1077	553.632
1078	703.547
1079	871.158
1080	1049.21
1081	1244.4
1082	1473.18
1083	1729.73
1084	1871.43
1085	1779.74
1086	1454.92
1087	1024.37
1088	670.644
1089	440.236
1090	315.15
1091	240.931
1092	189.875
1093	157.68
1094	137.218
1095	122.429
1096	111.713
1097	104.524
1098	100.376
1099	97.2069
1100	93.5865
1101	90.2539
1102	89.402
1103	92.7365
1104	94.6708
1105	91.777
1106	88.6904
1107	87.9673
1108	89.3443
1109	90.3317
1110	89.541
1111	88.6553
1112	88.5576
1113	89.042
1114	88.8832
1115	88.0968
1116	89.1553
1117	91.1933
1118	91.438
1119	90.1708
1120	88.8374
1121	89.1561
1122	90.4948
1123	90.9427
1124	89.9068
1125	88.4157
1126	89.1256
1127	90.6352
1128	89.9811
1129	88.4646
1130	87.9789
1131	89.5034
1132	91.5334
1133	91.9774
1134	91.521
1135	90.6555
1136	88.9533
1137	88.0378
1138	89.5637
1139	91.7843
1140	92.5833
1141	90.7083
1142	89.1538
1143	90.4755
1144	90.6874
1145	88.8675
1146	88.1715
1147	88.679
1148	89.217
1149	89.0527
1150	88.3397
1151	87.9195
1152	88.3375
1153	89.759
1154	91.7857
1155	92.4355
1156	89.7851
1157	88.5349
1158	90.851
1159	91.185
1160	89.2942
1161	88.6481
1162	90.206
1163	92.2662
1164	90.7873
1165	87.9608
1166	87.9666
1167	88.9285
1168	89.146
1169	88.904
1170	88.9795
1171	89.662
1172	89.5202
1173	88.4831
1174	88.0571
1175	88.8522
1176	90.305
1177	90.2743
1178	89.302
1179	89.8334
1180	91.5031
1181	92.4725
1182	90.307
1183	88.0562
1184	90.1507
1185	91.4976
1186	90.0462
1187	90.8268
1188	92.6586
1189	92.1756
1190	90.6791
1191	89.8234
1192	90.2614
1193	90.1878
1194	88.6196
1195	88.6208
1196	90.0727
1197	90.315
1198	90.6464
1199	91.8378
1200	91.5777
1201	89.9164
1202	88.4929
1203	88.1082
1204	88.8361
1205	90.0401
1206	90.3302
1207	88.9861
1208	88.0086
1209	88.4013
1210	89.6165
1211	90.6517
1212	90.8789
1213	90.6289
1214	89.8749
1215	88.5821
1216	88.2938
1217	89.4316
1218	90.326
1219	90.6949
1220	90.9306
1221	90.8441
1222	90.8488
1223	91.8814
1224	93.2835
1225	94.2265
1226	94.8507
1227	95.6886
1228	97.0837
1229	97.7195
1230	97.1807
1231	96.8564
1232	96.7159
1233	95.8797
1234	93.5356
1235	91.4128
1236	92.7729
1237	94.4389
1238	93.383
1239	91.4941
1240	90.3752
1241	90.4652
1242	90.3185
1243	89.2714
1244	88.261
1245	88.1065
1246	88.9325
1247	89.496
1248	89.4838
1249	89.4679
1250	89.2086
1251	89.0198
1252	90.3794
1253	91.9378
1254	91.4655
1255	89.5833
1256	88.0667
1257	88.7803
1258	90.2566
1259	90.6613
1260	90.078
1261	89.044
1262	88.3295
1263	89.1908
1264	90.8086
1265	90.0689
1266	88.3804
1267	88.0824
1268	88.5004
1269	88.8913
1270	88.9715
1271	88.8558
1272	88.8562
1273	89.3536
1274	90.0958
1275	90.3985
1276	89.3591
1277	88.0812
1278	88.8011
1279	89.6139
1280	89.6171
1281	91.3802
1282	92.1628
1283	89.1667
1284	89.2084
1285	92.3464
1286	91.5423
1287	89.3338
1288	89.1459
1289	89.7201
1290	89.5038
1291	88.167
1292	88.5992
1293	90.7021
1294	91.1771
1295	90.5136
1296	89.9703
1297	89.5507
1298	89.7098
1299	90.6783
1300	90.7301
1301	89.9617
1302	90.3204
1303	90.5998
1304	89.582
1305	88.2174
1306	88.2567
1307	90.3906
1308	91.0295
1309	89.3175
1310	87.9587
1311	88.9196
1312	91.6885
1313	92.4931
1314	91.5015
1315	90.5731
1316	89.0456
1317	88.148
1318	90.2765
1319	91.3892
1320	89.3264
1321	87.979
1322	88.3664
1323	89.546
1324	90.5659
1325	91.2132
1326	91.675
1327	91.0145
1328	89.3426
1329	88.4957
1330	88.252
1331	88.1941
1332	89.8168
1333	91.3019
1334	89.6989
1335	88.6774
1336	90.1644
1337	91.9924
1338	92.7982
1339	92.1654
1340	90.5606
1341	88.8264
1342	87.9106
1343	88.5754
1344	90.1757
1345	90.9559
1346	90.6592
1347	89.8722
1348	89.5807
1349	90.0825
1350	90.8979
1351	90.637
1352	90.0441
1353	90.8583
1354	90.9939
1355	89.8773
1356	89.7475
1357	89.4768
1358	88.3532
1359	89.2198
1360	90.7128
1361	89.9946
1362	89.1063
1363	88.8431
1364	88.1891
1365	88.4813
1366	89.7045
1367	89.1361
1368	88.3682
1369	89.297
1370	89.5639
1371	89.2445
1372	89.8173
1373	89.6167
1374	88.4426
1375	88.2642
1376	89.7222
1377	91.5144
1378	90.5482
1379	88.5806
1380	88.2963
1381	88.2743
1382	88.6362
1383	90.2436
1384	90.1301
1385	88.3439
1386	88.638
1387	90.2916
1388	91.3467
1389	90.8859
1390	90.3059
1391	90.7088
1392	89.8303
1393	88.2617
1394	88.6342
1395	91.4819
1396	93.6697
1397	90.4911
1398	87.9934
1399	89.8472
1400	90.6897
1401	89.9825
1402	89.8322
1403	91.484
1404	92.346
1405	89.5547
1406	87.8902
1407	89.435
1408	91.8134
1409	91.991
1410	90.0172
1411	89.7128
1412	90.2368
1413	90.203
1414	91.3346
1415	93.1208
1416	93.5679
1417	91.2066
1418	88.0574
1419	87.897
1420	90.1864
1421	92.4708
1422	92.1448
1423	90.8453
1424	90.6378
1425	91.7787
1426	93.9878
1427	96.5354
1428	98.1581
1429	99.6108
1430	101.951
1431	102.938
1432	103.941
1433	107.837
1434	106.918
1435	100.846
1436	99.5927
1437	99.2635
1438	96.039
1439	94.6353
1440	94.0494
1441	92.0807
1442	91.1339
1443	90.603
1444	88.9575
1445	89.2253
1446	91.3828
1447	92.2975
1448	90.2585
1449	87.8073
1450	90.1627
1451	93.0118
1452	92.3647
1453	89.9031
1454	89.0997
1455	90.8082
1456	90.3436
1457	89.2468
1458	90.6193
1459	91.1717
1460	90.061
1461	89.0802
1462	89.678
1463	90.5333
1464	89.0268
1465	88.2428
1466	89.6289
1467	90.855
1468	91.1371
1469	90.6436
1470	89.8625
1471	88.8942
1472	88.0714
1473	88.4781
1474	90.0285
1475	91.437
1476	90.4637
1477	89.0199
1478	90.1587
1479	90.5779
1480	89.4164
1481	88.7395
1482	88.2803
1483	88.5326
1484	90.8112
1485	91.9551
1486	90.5577
1487	89.3978
1488	89.4733
1489	89.8788
1490	88.5397
1491	88.2942
1492	90.8987
1493	91.1316
1494	89.6141
1495	89.3986
1496	89.1638
1497	88.7587
1498	89.1286
1499	90.1008
1500	91.0393
