# Supplementary material for: Experimental formation of carbonates from perchlorate and sulphate brines: Implications for Jezero crater, Mars
Source: PLoS One. 2024 Dec 5;19(12):e0312495. doi: 10.1371/journal.pone.0312495 (PMC11620553; doi:10.1371/journal.pone.0312495)
Supplement: S3 File — (ZIP) [file pone.0312495.s003.zip › submited_DRX_microRaman_csv/Fig7_XRD_CaCl2.csv]

3.00835563	537
3.025066898977301	508
3.041778167954602	526
3.058489436931903	476
3.075200705909204	486
3.091911974886505	459
3.108623243863807	481
3.125334512841107	431
3.142045781818409	444
3.15875705079571	395
3.175468319773011	418
3.192179588750312	441
3.208890857727613	369
3.225602126704914	382
3.242313395682215	397
3.259024664659516	386
3.275735933636817	379
3.292447202614118	314
3.309158471591419	413
3.325869740568721	371
3.342581009546021	370
3.359292278523323	368
3.376003547500624	391
3.392714816477925	329
3.409426085455226	403
3.426137354432527	383
3.442848623409828	377
3.459559892387129	350
3.47627116136443	383
3.492982430341731	342
3.509693699319032	397
3.526404968296333	349
3.543116237273635	343
3.559827506250935	346
3.576538775228237	347
3.593250044205538	343
3.609961313182839	365
3.62667258216014	370
3.643383851137441	345
3.660095120114742	349
3.676806389092043	340
3.693517658069344	369
3.710228927046645	367
3.726940196023946	355
3.743651465001247	368
3.760362733978548	348
3.777074002955849	359
3.79378527193315	349
3.810496540910452	377
3.827207809887752	369
3.843919078865054	359
3.860630347842355	350
3.877341616819656	349
3.894052885796957	379
3.910764154774258	360
3.927475423751559	344
3.94418669272886	353
3.960897961706161	344
3.977609230683462	332
3.994320499660763	353
4.011031768638064	347
4.027743037615365	396
4.044454306592667	369
4.061165575569968	378
4.077876844547268	344
4.09458811352457	377
4.111299382501871	331
4.128010651479172	390
4.144721920456473	350
4.161433189433774	337
4.178144458411075	378
4.194855727388376	349
4.211566996365677	336
4.228278265342978	389
4.244989534320279	379
4.261700803297581	385
4.278412072274882	342
4.295123341252182	319
4.311834610229484	353
4.328545879206785	385
4.345257148184086	376
4.361968417161386	321
4.378679686138688	361
4.395390955115989	372
4.41210222409329	328
4.428813493070591	396
4.445524762047892	355
4.462236031025193	342
4.478947300002495	334
4.495658568979795	344
4.512369837957096	347
4.529081106934398	364
4.545792375911699	351
4.562503644889	361
4.579214913866301	399
4.595926182843602	361
4.612637451820903	381
4.629348720798204	345
4.646059989775505	401
4.662771258752806	369
4.679482527730107	345
4.696193796707409	382
4.712905065684709	403
4.72961633466201	357
4.746327603639312	359
4.763038872616613	397
4.779750141593913	345
4.796461410571215	348
4.813172679548516	320
4.829883948525817	356
4.846595217503118	376
4.863306486480419	362
4.88001775545772	362
4.896729024435021	369
4.913440293412323	341
4.930151562389623	351
4.946862831366924	363
4.963574100344226	403
4.980285369321527	356
4.996996638298827	355
5.013707907276129	389
5.03041917625343	386
5.047130445230731	353
5.063841714208031	400
5.080552983185333	328
5.097264252162634	400
5.113975521139935	391
5.130686790117236	363
5.147398059094537	324
5.164109328071838	367
5.18082059704914	351
5.197531866026441	337
5.214243135003741	351
5.230954403981043	355
5.247665672958344	346
5.264376941935645	375
5.281088210912945	348
5.297799479890247	400
5.314510748867548	344
5.331222017844849	345
5.34793328682215	381
5.364644555799451	390
5.381355824776752	391
5.398067093754054	370
5.414778362731354	379
5.431489631708655	419
5.448200900685957	333
5.464912169663258	382
5.481623438640559	367
5.498334707617859	394
5.515045976595161	343
5.531757245572462	357
5.548468514549763	348
5.565179783527064	355
5.581891052504365	361
5.598602321481666	371
5.615313590458968	348
5.632024859436268	349
5.648736128413569	335
5.665447397390871	358
5.682158666368172	372
5.698869935345472	371
5.715581204322773	343
5.732292473300075	353
5.749003742277376	369
5.765715011254676	369
5.782426280231978	342
5.799137549209279	358
5.81584881818658	356
5.832560087163881	346
5.849271356141182	324
5.865982625118483	321
5.882693894095785	361
5.899405163073086	344
5.916116432050386	328
5.932827701027688	336
5.949538970004989	332
5.96625023898229	354
5.98296150795959	338
5.999672776936892	344
6.016384045914193	334
6.033095314891494	355
6.049806583868795	310
6.066517852846096	338
6.083229121823397	321
6.099940390800699	305
6.116651659777999	332
6.1333629287553	348
6.150074197732602	309
6.166785466709903	320
6.183496735687204	346
6.200208004664504	306
6.216919273641806	303
6.233630542619107	362
6.250341811596408	265
6.267053080573709	314
6.28376434955101	319
6.300475618528311	332
6.317186887505613	313
6.333898156482913	358
6.350609425460214	289
6.367320694437516	332
6.384031963414817	337
6.400743232392117	304
6.417454501369418	290
6.43416577034672	305
6.450877039324021	289
6.467588308301322	294
6.484299577278623	321
6.501010846255924	295
6.517722115233225	297
6.534433384210526	288
6.551144653187827	309
6.567855922165128	326
6.58456719114243	287
6.601278460119731	311
6.617989729097031	301
6.634700998074332	307
6.651412267051634	305
6.668123536028935	289
6.684834805006235	297
6.701546073983537	309
6.718257342960838	262
6.734968611938139	287
6.75167988091544	282
6.768391149892741	299
6.785102418870042	249
6.801813687847344	278
6.818524956824644	253
6.835236225801945	277
6.851947494779246	254
6.868658763756548	288
6.885370032733849	287
6.902081301711149	241
6.918792570688451	283
6.935503839665752	267
6.952215108643053	250
6.968926377620354	273
6.985637646597655	299
7.002348915574956	297
7.019060184552258	281
7.035771453529558	275
7.052482722506859	251
7.06919399148416	239
7.085905260461462	236
7.102616529438762	237
7.119327798416063	248
7.136039067393365	268
7.152750336370666	254
7.169461605347967	259
7.186172874325268	241
7.202884143302569	248
7.21959541227987	242
7.236306681257172	232
7.253017950234472	258
7.269729219211773	228
7.286440488189074	256
7.303151757166376	206
7.319863026143676	227
7.336574295120977	225
7.353285564098279	241
7.36999683307558	233
7.38670810205288	218
7.403419371030182	226
7.420130640007483	222
7.436841908984784	218
7.453553177962085	214
7.470264446939386	225
7.486975715916687	208
7.503686984893989	232
7.52039825387129	224
7.53710952284859	213
7.553820791825891	215
7.570532060803193	204
7.587243329780494	207
7.603954598757794	209
7.620665867735096	214
7.637377136712397	209
7.654088405689698	233
7.670799674666999	213
7.6875109436443	236
7.704222212621601	201
7.720933481598903	234
7.737644750576203	197
7.754356019553504	186
7.771067288530805	209
7.787778557508107	213
7.804489826485408	211
7.821201095462708	174
7.83791236444001	204
7.854623633417311	222
7.871334902394612	224
7.888046171371913	192
7.904757440349214	221
7.921468709326515	181
7.938179978303817	233
7.954891247281117	212
7.971602516258418	202
7.988313785235719	161
8.00502505421302	161
8.021736323190321	171
8.038447592167623	184
8.055158861144923	183
8.071870130122225	204
8.088581399099526	178
8.105292668076826	186
8.122003937054128	181
8.13871520603143	199
8.15542647500873	171
8.172137743986031	168
8.188849012963333	191
8.205560281940633	154
8.222271550917935	198
8.238982819895236	194
8.255694088872536	172
8.272405357849838	188
8.28911662682714	154
8.305827895804439	197
8.322539164781741	173
8.339250433759041	187
8.355961702736343	150
8.372672971713644	168
8.389384240690944	196
8.406095509668246	166
8.422806778645548	160
8.439518047622848	147
8.456229316600149	163
8.472940585577451	174
8.489651854554751	157
8.506363123532053	157
8.523074392509354	148
8.539785661486654	142
8.556496930463956	148
8.573208199441257	165
8.589919468418557	166
8.606630737395859	146
8.623342006373161	161
8.640053275350461	155
8.656764544327762	166
8.673475813305064	165
8.690187082282364	163
8.706898351259666	148
8.723609620236967	168
8.740320889214267	180
8.757032158191569	148
8.773743427168869	119
8.790454696146171	136
8.807165965123472	160
8.823877234100772	134
8.840588503078074	127
8.857299772055375	148
8.874011041032675	132
8.890722310009977	174
8.907433578987279	147
8.924144847964579	145
8.94085611694188	152
8.957567385919182	132
8.974278654896482	141
8.990989923873784	138
9.007701192851085	151
9.024412461828385	138
9.041123730805687	161
9.057834999782989	132
9.074546268760289	148
9.09125753773759	138
9.107968806714892	161
9.124680075692192	168
9.141391344669493	163
9.158102613646795	146
9.174813882624095	140
9.191525151601397	158
9.208236420578697	160
9.224947689555998	142
9.2416589585333	147
9.2583702275106	132
9.275081496487902	159
9.291792765465203	131
9.308504034442503	125
9.325215303419805	142
9.341926572397107	136
9.358637841374407	134
9.375349110351708	143
9.39206037932901	147
9.40877164830631	152
9.425482917283611	134
9.442194186260913	118
9.458905455238213	153
9.475616724215515	140
9.492327993192816	119
9.509039262170116	136
9.525750531147418	139
9.54246180012472	140
9.55917306910202	128
9.575884338079321	143
9.592595607056623	142
9.609306876033923	174
9.626018145011225	131
9.642729413988526	132
9.659440682965826	143
9.676151951943128	127
9.692863220920428	129
9.709574489897729	132
9.726285758875031	136
9.742997027852331	154
9.759708296829633	138
9.776419565806934	131
9.793130834784234	137
9.809842103761536	129
9.826553372738838	127
9.843264641716138	119
9.859975910693439	114
9.876687179670741	132
9.893398448648041	134
9.910109717625343	140
9.926820986602644	142
9.943532255579944	131
9.960243524557246	160
9.976954793534548	121
9.993666062511847	126
10.01037733148915	138
10.02708860046645	143
10.04379986944375	154
10.06051113842105	121
10.07722240739835	132
10.09393367637565	118
10.11064494535296	152
10.12735621433026	136
10.14406748330756	150
10.16077875228486	130
10.17749002126216	126
10.19420129023946	137
10.21091255921676	118
10.22762382819406	117
10.24433509717136	132
10.26104636614867	128
10.27775763512597	112
10.29446890410327	136
10.31118017308057	143
10.32789144205787	117
10.34460271103517	126
10.36131398001247	145
10.37802524898977	138
10.39473651796707	131
10.41144778694438	130
10.42815905592168	128
10.44487032489898	128
10.46158159387628	141
10.47829286285358	110
10.49500413183088	142
10.51171540080818	142
10.52842666978548	109
10.54513793876278	142
10.56184920774008	163
10.57856047671739	138
10.59527174569469	144
10.61198301467199	137
10.62869428364929	129
10.64540555262659	148
10.66211682160389	123
10.67882809058119	141
10.69553935955849	119
10.71225062853579	136
10.7289618975131	141
10.7456731664904	131
10.7623844354677	150
10.779095704445	181
10.7958069734223	142
10.8125182423996	126
10.8292295113769	165
10.8459407803542	192
10.8626520493315	209
10.87936331830881	197
10.89607458728611	207
10.91278585626341	180
10.92949712524071	189
10.94620839421801	216
10.96291966319531	168
10.97963093217261	172
10.99634220114991	167
11.01305347012721	153
11.02976473910452	156
11.04647600808182	132
11.06318727705912	136
11.07989854603642	145
11.09660981501372	127
11.11332108399102	124
11.13003235296832	111
11.14674362194562	120
11.16345489092292	137
11.18016615990022	147
11.19687742887752	150
11.21358869785483	132
11.23029996683213	114
11.24701123580943	131
11.26372250478673	143
11.28043377376403	115
11.29714504274133	136
11.31385631171863	117
11.33056758069593	123
11.34727884967323	106
11.36399011865054	125
11.38070138762784	114
11.39741265660514	140
11.41412392558244	118
11.43083519455974	120
11.44754646353704	141
11.46425773251434	116
11.48096900149164	129
11.49768027046894	138
11.51439153944625	118
11.53110280842355	114
11.54781407740085	128
11.56452534637815	125
11.58123661535545	117
11.59794788433275	117
11.61465915331005	139
11.63137042228735	143
11.64808169126465	134
11.66479296024196	117
11.68150422921926	142
11.69821549819656	119
11.71492676717386	124
11.73163803615116	116
11.74834930512846	106
11.76506057410576	115
11.78177184308306	132
11.79848311206036	134
11.81519438103767	119
11.83190565001497	127
11.84861691899227	150
11.86532818796957	139
11.88203945694687	116
11.89875072592417	119
11.91546199490147	130
11.93217326387877	124
11.94888453285607	125
11.96559580183337	113
11.98230707081068	99
11.99901833978798	116
12.01572960876528	124
12.03244087774258	144
12.04915214671988	126
12.06586341569718	118
12.08257468467448	114
12.09928595365178	123
12.11599722262908	142
12.13270849160639	129
12.14941976058369	129
12.16613102956099	92
12.18284229853829	133
12.19955356751559	142
12.21626483649289	120
12.23297610547019	127
12.24968737444749	110
12.26639864342479	134
12.2831099124021	134
12.2998211813794	126
12.3165324503567	124
12.333243719334	127
12.3499549883113	112
12.3666662572886	129
12.3833775262659	128
12.4000887952432	123
12.4168000642205	131
12.43351133319781	120
12.45022260217511	126
12.46693387115241	109
12.48364514012971	118
12.50035640910701	145
12.51706767808431	114
12.53377894706161	124
12.55049021603891	109
12.56720148501621	120
12.58391275399351	146
12.60062402297081	128
12.61733529194812	132
12.63404656092542	132
12.65075782990272	113
12.66746909888002	126
12.68418036785732	120
12.70089163683462	117
12.71760290581192	128
12.73431417478922	136
12.75102544376652	128
12.76773671274383	113
12.78444798172113	141
12.80115925069843	110
12.81787051967573	118
12.83458178865303	119
12.85129305763033	93
12.86800432660763	109
12.88471559558493	130
12.90142686456223	107
12.91813813353954	152
12.93484940251684	104
12.95156067149414	116
12.96827194047144	134
12.98498320944874	125
13.00169447842604	124
13.01840574740334	131
13.03511701638064	112
13.05182828535794	134
13.06853955433525	107
13.08525082331255	116
13.10196209228985	121
13.11867336126715	109
13.13538463024445	152
13.15209589922175	126
13.16880716819905	121
13.18551843717635	106
13.20222970615365	113
13.21894097513096	107
13.23565224410826	125
13.25236351308556	114
13.26907478206286	103
13.28578605104016	109
13.30249732001746	102
13.31920858899476	113
13.33591985797206	117
13.35263112694936	128
13.36934239592666	129
13.38605366490397	116
13.40276493388127	113
13.41947620285857	113
13.43618747183587	110
13.45289874081317	112
13.46961000979047	116
13.48632127876777	98
13.50303254774507	119
13.51974381672237	106
13.53645508569968	128
13.55316635467698	112
13.56987762365428	99
13.58658889263158	109
13.60330016160888	116
13.62001143058618	106
13.63672269956348	121
13.65343396854078	110
13.67014523751808	110
13.68685650649539	119
13.70356777547269	127
13.72027904444999	121
13.73699031342729	123
13.75370158240459	110
13.77041285138189	92
13.78712412035919	113
13.80383538933649	103
13.82054665831379	124
13.8372579272911	124
13.8539691962684	115
13.8706804652457	107
13.887391734223	120
13.9041030032003	109
13.9208142721776	125
13.9375255411549	139
13.9542368101322	129
13.9709480791095	99
13.98765934808681	107
14.0043706170641	118
14.02108188604141	87
14.03779315501871	118
14.05450442399601	134
14.07121569297331	121
14.08792696195061	129
14.10463823092791	110
14.12134949990521	100
14.13806076888251	110
14.15477203785981	109
14.17148330683712	112
14.18819457581442	120
14.20490584479172	124
14.22161711376902	93
14.23832838274632	113
14.25503965172362	107
14.27175092070092	124
14.28846218967822	101
14.30517345865552	94
14.32188472763283	118
14.33859599661013	126
14.35530726558743	111
14.37201853456473	94
14.38872980354203	120
14.40544107251933	112
14.42215234149663	119
14.43886361047393	123
14.45557487945123	119
14.47228614842854	106
14.48899741740584	119
14.50570868638314	105
14.52241995536044	105
14.53913122433774	125
14.55584249331504	111
14.57255376229234	128
14.58926503126964	100
14.60597630024694	114
14.62268756922424	106
14.63939883820155	111
14.65611010717885	120
14.67282137615615	104
14.68953264513345	137
14.70624391411075	134
14.72295518308805	105
14.73966645206535	121
14.75637772104265	125
14.77308899001995	110
14.78980025899726	101
14.80651152797456	124
14.82322279695186	102
14.83993406592916	118
14.85664533490646	100
14.87335660388376	112
14.89006787286106	115
14.90677914183836	129
14.92349041081566	105
14.94020167979297	91
14.95691294877027	144
14.97362421774757	119
14.99033548672487	133
15.00704675570217	101
15.02375802467947	97
15.04046929365677	117
15.05718056263407	109
15.07389183161137	111
15.09060310058868	118
15.10731436956598	132
15.12402563854328	115
15.14073690752058	129
15.15744817649788	127
15.17415944547518	121
15.19087071445248	92
15.20758198342978	112
15.22429325240708	113
15.24100452138439	129
15.25771579036169	117
15.27442705933899	92
15.29113832831629	128
15.30784959729359	117
15.32456086627089	130
15.34127213524819	104
15.35798340422549	120
15.37469467320279	111
15.3914059421801	139
15.4081172111574	134
15.4248284801347	131
15.441539749112	117
15.4582510180893	106
15.4749622870666	107
15.4916735560439	123
15.5083848250212	109
15.5250960939985	104
15.5418073629758	115
15.5585186319531	112
15.57522990093041	117
15.59194116990771	100
15.60865243888501	118
15.62536370786231	142
15.64207497683961	134
15.65878624581691	110
15.67549751479421	101
15.69220878377151	117
15.70892005274881	96
15.72563132172612	118
15.74234259070342	120
15.75905385968072	115
15.77576512865802	117
15.79247639763532	93
15.80918766661262	112
15.82589893558992	119
15.84261020456722	123
15.85932147354452	114
15.87603274252183	124
15.89274401149913	117
15.90945528047643	125
15.92616654945373	107
15.94287781843103	127
15.95958908740833	90
15.97630035638563	139
15.99301162536293	106
16.00972289434023	128
16.02643416331754	131
16.04314543229484	129
16.05985670127214	120
16.07656797024944	106
16.09327923922674	105
16.10999050820404	110
16.12670177718134	128
16.14341304615864	125
16.16012431513594	125
16.17683558411325	103
16.19354685309055	105
16.21025812206785	102
16.22696939104515	125
16.24368066002245	112
16.26039192899975	90
16.27710319797705	109
16.29381446695435	113
16.31052573593165	114
16.32723700490896	116
16.34394827388626	107
16.36065954286356	116
16.37737081184086	90
16.39408208081816	109
16.41079334979546	124
16.42750461877276	111
16.44421588775006	107
16.46092715672736	113
16.47763842570467	130
16.49434969468197	120
16.51106096365927	111
16.52777223263657	104
16.54448350161387	104
16.56119477059117	127
16.57790603956847	101
16.59461730854577	103
16.61132857752307	115
16.62803984650038	97
16.64475111547768	96
16.66146238445498	120
16.67817365343228	101
16.69488492240958	124
16.71159619138688	92
16.72830746036418	119
16.74501872934148	126
16.76172999831878	111
16.77844126729608	115
16.79515253627339	110
16.81186380525069	109
16.82857507422798	128
16.84528634320529	102
16.86199761218259	96
16.87870888115989	113
16.89542015013719	109
16.91213141911449	99
16.92884268809179	106
16.9455539570691	86
16.96226522604639	117
16.97897649502369	145
16.995687764001	111
17.0123990329783	121
17.0291103019556	145
17.0458215709329	112
17.0625328399102	104
17.0792441088875	104
17.0959553778648	118
17.1126666468421	138
17.1293779158194	132
17.14608918479671	120
17.16280045377401	115
17.17951172275131	113
17.19622299172861	132
17.21293426070591	120
17.22964552968321	137
17.24635679866051	115
17.26306806763781	114
17.27977933661511	113
17.29649060559242	140
17.31320187456972	141
17.32991314354702	132
17.34662441252432	131
17.36333568150162	110
17.38004695047892	130
17.39675821945622	123
17.41346948843352	125
17.43018075741082	124
17.44689202638813	138
17.46360329536543	111
17.48031456434273	110
17.49702583332003	86
17.51373710229733	103
17.53044837127463	118
17.54715964025193	126
17.56387090922923	99
17.58058217820653	112
17.59729344718383	124
17.61400471616114	114
17.63071598513844	107
17.64742725411574	107
17.66413852309304	112
17.68084979207034	120
17.69756106104764	133
17.71427233002494	130
17.73098359900224	100
17.74769486797954	114
17.76440613695685	100
17.78111740593415	140
17.79782867491145	113
17.81453994388875	111
17.83125121286605	125
17.84796248184335	132
17.86467375082065	114
17.88138501979795	123
17.89809628877525	136
17.91480755775256	147
17.93151882672986	134
17.94823009570716	138
17.96494136468446	136
17.98165263366176	143
17.99836390263906	157
18.01507517161636	169
18.03178644059366	157
18.04849770957096	163
18.06520897854827	188
18.08192024752557	179
18.09863151650287	196
18.11534278548017	185
18.13205405445747	194
18.14876532343477	179
18.16547659241207	254
18.18218786138937	261
18.19889913036667	234
18.21561039934398	267
18.23232166832128	288
18.24903293729858	275
18.26574420627588	243
18.28245547525318	239
18.29916674423048	195
18.31587801320778	196
18.33258928218508	189
18.34930055116238	146
18.36601182013969	143
18.38272308911699	136
18.39943435809429	124
18.41614562707159	119
18.43285689604889	124
18.44956816502619	132
18.46627943400349	117
18.48299070298079	133
18.49970197195809	106
18.51641324093539	101
18.5331245099127	126
18.54983577889	116
18.5665470478673	85
18.5832583168446	109
18.5999695858219	112
18.6166808547992	133
18.6333921237765	109
18.6501033927538	89
18.6668146617311	98
18.68352593070841	128
18.70023719968571	111
18.71694846866301	121
18.73365973764031	117
18.75037100661761	84
18.76708227559491	92
18.78379354457221	120
18.80050481354951	115
18.81721608252681	123
18.83392735150412	132
18.85063862048142	115
18.86734988945872	119
18.88406115843602	111
18.90077242741332	124
18.91748369639062	125
18.93419496536792	103
18.95090623434522	96
18.96761750332252	113
18.98432877229983	93
19.00104004127713	115
19.01775131025443	105
19.03446257923173	123
19.05117384820903	113
19.06788511718633	114
19.08459638616363	121
19.10130765514093	107
19.11801892411823	97
19.13473019309554	115
19.15144146207284	115
19.16815273105014	112
19.18486400002744	100
19.20157526900474	117
19.21828653798204	91
19.23499780695934	106
19.25170907593664	112
19.26842034491394	117
19.28513161389125	107
19.30184288286855	110
19.31855415184585	114
19.33526542082315	121
19.35197668980045	124
19.36868795877775	102
19.38539922775505	92
19.40211049673235	107
19.41882176570965	110
19.43553303468695	96
19.45224430366426	99
19.46895557264156	119
19.48566684161886	106
19.50237811059616	120
19.51908937957346	124
19.53580064855076	103
19.55251191752806	124
19.56922318650536	97
19.58593445548266	97
19.60264572445997	96
19.61935699343727	118
19.63606826241457	121
19.65277953139187	111
19.66949080036917	101
19.68620206934647	113
19.70291333832377	126
19.71962460730107	109
19.73633587627837	106
19.75304714525568	131
19.76975841423298	109
19.78646968321027	124
19.80318095218758	114
19.81989222116488	117
19.83660349014218	116
19.85331475911948	114
19.87002602809678	98
19.88673729707408	140
19.90344856605138	120
19.92015983502868	107
19.93687110400598	104
19.95358237298329	121
19.97029364196059	105
19.98700491093789	127
20.00371617991519	123
20.02042744889249	114
20.03713871786979	114
20.05384998684709	91
20.07056125582439	114
20.08727252480169	107
20.103983793779	105
20.1206950627563	114
20.1374063317336	107
20.1541176007109	117
20.1708288696882	119
20.1875401386655	105
20.2042514076428	118
20.2209626766201	120
20.2376739455974	119
20.2543852145747	105
20.27109648355201	129
20.28780775252931	109
20.30451902150661	119
20.32123029048391	102
20.33794155946121	116
20.35465282843851	102
20.37136409741581	104
20.38807536639311	120
20.40478663537041	106
20.42149790434772	105
20.43820917332502	116
20.45492044230232	92
20.47163171127962	106
20.48834298025692	107
20.50505424923422	104
20.52176551821152	80
20.53847678718882	106
20.55518805616612	103
20.57189932514343	107
20.58861059412073	113
20.60532186309803	92
20.62203313207533	104
20.63874440105263	125
20.65545567002993	121
20.67216693900723	111
20.68887820798453	111
20.70558947696183	130
20.72230074593914	118
20.73901201491644	105
20.75572328389374	119
20.77243455287104	97
20.78914582184834	105
20.80585709082564	118
20.82256835980294	120
20.83927962878024	126
20.85599089775754	117
20.87270216673485	100
20.88941343571215	124
20.90612470468945	126
20.92283597366675	112
20.93954724264405	113
20.95625851162135	127
20.97296978059865	125
20.98968104957595	96
21.00639231855325	89
21.02310358753056	116
21.03981485650786	109
21.05652612548516	140
21.07323739446246	138
21.08994866343976	106
21.10665993241706	109
21.12337120139436	119
21.14008247037166	116
21.15679373934896	91
21.17350500832626	115
21.19021627730357	97
21.20692754628087	103
21.22363881525817	119
21.24035008423547	99
21.25706135321277	109
21.27377262219007	116
21.29048389116737	103
21.30719516014467	92
21.32390642912197	114
21.34061769809928	104
21.35732896707658	111
21.37404023605388	110
21.39075150503118	134
21.40746277400848	113
21.42417404298578	110
21.44088531196308	109
21.45759658094038	107
21.47430784991768	136
21.49101911889499	123
21.50773038787229	138
21.52444165684959	131
21.54115292582689	155
21.55786419480419	183
21.57457546378149	171
21.59128673275879	188
21.60799800173609	195
21.62470927071339	171
21.6414205396907	174
21.658131808668	197
21.6748430776453	172
21.6915543466226	160
21.7082656155999	153
21.7249768845772	140
21.7416881535545	154
21.7583994225318	137
21.7751106915091	115
21.79182196048641	145
21.80853322946371	115
21.82524449844101	93
21.84195576741831	136
21.85866703639561	131
21.87537830537291	110
21.89208957435021	125
21.90880084332751	116
21.92551211230481	133
21.94222338128212	107
21.95893465025942	112
21.97564591923672	101
21.99235718821402	124
22.00906845719132	114
22.02577972616862	128
22.04249099514592	102
22.05920226412322	115
22.07591353310052	118
22.09262480207782	124
22.10933607105513	100
22.12604734003243	119
22.14275860900973	106
22.15946987798703	115
22.17618114696433	128
22.19289241594163	120
22.20960368491893	119
22.22631495389623	116
22.24302622287353	111
22.25973749185084	100
22.27644876082814	101
22.29316002980544	114
22.30987129878274	110
22.32658256776004	110
22.34329383673734	117
22.36000510571464	102
22.37671637469194	109
22.39342764366924	119
22.41013891264655	101
22.42685018162385	124
22.44356145060115	88
22.46027271957845	123
22.47698398855575	112
22.49369525753305	110
22.51040652651035	105
22.52711779548765	110
22.54382906446495	112
22.56054033344226	115
22.57725160241956	107
22.59396287139686	126
22.61067414037416	126
22.62738540935146	113
22.64409667832876	101
22.66080794730606	99
22.67751921628336	118
22.69423048526066	106
22.71094175423797	116
22.72765302321526	111
22.74436429219256	141
22.76107556116987	117
22.77778683014717	119
22.79449809912447	123
22.81120936810177	112
22.82792063707907	129
22.84463190605637	142
22.86134317503367	130
22.87805444401097	119
22.89476571298827	120
22.91147698196558	139
22.92818825094288	118
22.94489951992018	106
22.96161078889748	128
22.97832205787478	141
22.99503332685208	140
23.01174459582938	113
23.02845586480668	129
23.04516713378398	139
23.06187840276128	143
23.07858967173859	134
23.09530094071589	129
23.11201220969319	132
23.12872347867049	153
23.14543474764779	165
23.16214601662509	151
23.17885728560239	161
23.19556855457969	163
23.21227982355699	173
23.2289910925343	147
23.2457023615116	197
23.2624136304889	189
23.2791248994662	181
23.2958361684435	191
23.3125474374208	145
23.3292587063981	148
23.3459699753754	132
23.3626812443527	128
23.37939251333001	130
23.39610378230731	120
23.41281505128461	121
23.42952632026191	125
23.44623758923921	113
23.46294885821651	127
23.47966012719381	119
23.49637139617111	115
23.51308266514841	126
23.52979393412572	124
23.54650520310302	93
23.56321647208032	97
23.57992774105762	117
23.59663901003492	106
23.61335027901222	88
23.63006154798952	105
23.64677281696682	116
23.66348408594412	107
23.68019535492143	118
23.69690662389873	129
23.71361789287603	115
23.73032916185333	111
23.74704043083063	119
23.76375169980793	106
23.78046296878523	110
23.79717423776253	109
23.81388550673983	112
23.83059677571714	109
23.84730804469444	106
23.86401931367174	93
23.88073058264904	107
23.89744185162634	97
23.91415312060364	117
23.93086438958094	119
23.94757565855824	113
23.96428692753554	92
23.98099819651284	105
23.99770946549015	123
24.01442073446745	102
24.03113200344475	113
24.04784327242205	102
24.06455454139935	107
24.08126581037665	92
24.09797707935395	82
24.11468834833125	107
24.13139961730855	103
24.14811088628586	114
24.16482215526316	105
24.18153342424046	110
24.19824469321776	131
24.21495596219506	117
24.23166723117236	116
24.24837850014966	112
24.26508976912696	115
24.28180103810426	105
24.29851230708157	112
24.31522357605887	106
24.33193484503617	92
24.34864611401347	113
24.36535738299077	110
24.38206865196807	137
24.39877992094537	74
24.41549118992267	88
24.43220245889997	106
24.44891372787728	118
24.46562499685458	120
24.48233626583188	116
24.49904753480918	134
24.51575880378648	143
24.53247007276378	153
24.54918134174108	152
24.56589261071838	142
24.58260387969568	141
24.59931514867299	151
24.61602641765029	148
24.63273768662759	161
24.64944895560489	130
24.66616022458219	115
24.68287149355949	132
24.69958276253679	148
24.71629403151409	116
24.73300530049139	109
24.74971656946869	91
24.766427838446	114
24.7831391074233	128
24.7998503764006	116
24.8165616453779	114
24.8332729143552	125
24.8499841833325	113
24.8666954523098	113
24.8834067212871	115
24.9001179902644	125
24.91682925924171	117
24.93354052821901	87
24.95025179719631	98
24.96696306617361	109
24.98367433515091	127
25.00038560412821	120
25.01709687310551	117
25.03380814208281	114
25.05051941106011	113
25.06723068003742	105
25.08394194901472	130
25.10065321799202	151
25.11736448696932	112
25.13407575594662	92
25.15078702492392	116
25.16749829390122	104
25.18420956287852	112
25.20092083185582	98
25.21763210083313	130
25.23434336981043	104
25.25105463878773	119
25.26776590776503	132
25.28447717674233	110
25.30118844571963	118
25.31789971469693	114
25.33461098367423	111
25.35132225265153	129
25.36803352162884	124
25.38474479060614	120
25.40145605958344	123
25.41816732856074	129
25.43487859753804	111
25.45158986651534	98
25.46830113549264	137
25.48501240446994	129
25.50172367344724	121
25.51843494242455	130
25.53514621140185	116
25.55185748037915	115
25.56856874935645	115
25.58528001833375	111
25.60199128731105	136
25.61870255628835	119
25.63541382526565	132
25.65212509424295	134
25.66883636322025	155
25.68554763219755	137
25.70225890117485	120
25.71897017015215	137
25.73568143912946	130
25.75239270810676	138
25.76910397708406	129
25.78581524606136	125
25.80252651503866	119
25.81923778401596	139
25.83594905299326	112
25.85266032197056	121
25.86937159094786	139
25.88608285992517	119
25.90279412890247	144
25.91950539787977	114
25.93621666685707	132
25.95292793583437	141
25.96963920481167	118
25.98635047378897	130
26.00306174276627	143
26.01977301174357	150
26.03648428072088	167
26.05319554969818	154
26.06990681867548	174
26.08661808765278	166
26.10332935663008	158
26.12004062560738	153
26.13675189458468	111
26.15346316356198	131
26.17017443253928	125
26.18688570151659	128
26.20359697049389	117
26.22030823947119	104
26.23701950844849	121
26.25373077742579	138
26.27044204640309	119
26.28715331538039	118
26.30386458435769	112
26.32057585333499	111
26.3372871223123	99
26.3539983912896	107
26.3707096602669	127
26.3874209292442	118
26.4041321982215	98
26.4208434671988	106
26.4375547361761	117
26.4542660051534	139
26.4709772741307	118
26.48768854310801	137
26.50439981208531	114
26.52111108106261	105
26.53782235003991	114
26.55453361901721	126
26.57124488799451	134
26.58795615697181	132
26.60466742594911	120
26.62137869492641	125
26.63808996390371	141
26.65480123288102	118
26.67151250185832	136
26.68822377083562	142
26.70493503981292	126
26.72164630879022	127
26.73835757776752	142
26.75506884674482	121
26.77178011572212	146
26.78849138469942	132
26.80520265367673	144
26.82191392265403	145
26.83862519163133	144
26.85533646060863	143
26.87204772958593	148
26.88875899856323	130
26.90547026754053	129
26.92218153651783	134
26.93889280549513	130
26.95560407447244	124
26.97231534344974	131
26.98902661242704	136
27.00573788140434	126
27.02244915038164	117
27.03916041935894	126
27.05587168833624	110
27.07258295731354	138
27.08929422629084	124
27.10600549526815	142
27.12271676424545	125
27.13942803322275	110
27.15613930220005	100
27.17285057117735	110
27.18956184015465	105
27.20627310913195	141
27.22298437810925	140
27.23969564708655	130
27.25640691606386	133
27.27311818504116	113
27.28982945401846	106
27.30654072299576	158
27.32325199197306	130
27.33996326095036	138
27.35667452992766	119
27.37338579890496	123
27.39009706788226	147
27.40680833685957	134
27.42351960583687	133
27.44023087481417	150
27.45694214379147	148
27.47365341276877	160
27.49036468174607	202
27.50707595072337	186
27.52378721970067	182
27.54049848867797	178
27.55720975765527	168
27.57392102663258	193
27.59063229560988	169
27.60734356458718	165
27.62405483356448	169
27.64076610254178	156
27.65747737151908	140
27.67418864049638	130
27.69089990947368	134
27.70761117845098	142
27.72432244742829	130
27.74103371640559	128
27.75774498538289	121
27.77445625436019	141
27.79116752333749	121
27.80787879231479	111
27.82459006129209	119
27.84130133026939	111
27.85801259924669	132
27.874723868224	128
27.8914351372013	116
27.9081464061786	116
27.9248576751559	89
27.9415689441332	130
27.9582802131105	115
27.9749914820878	104
27.9917027510651	106
28.0084140200424	130
28.02512528901971	123
28.04183655799701	117
28.05854782697431	123
28.07525909595161	114
28.09197036492891	111
28.10868163390621	121
28.12539290288351	134
28.14210417186081	134
28.15881544083811	126
28.17552670981542	134
28.19223797879272	143
28.20894924777002	140
28.22566051674732	142
28.24237178572462	186
28.25908305470192	191
28.27579432367922	184
28.29250559265652	186
28.30921686163382	216
28.32592813061113	229
28.34263939958843	246
28.35935066856573	239
28.37606193754303	229
28.39277320652033	269
28.40948447549763	251
28.42619574447493	243
28.44290701345223	263
28.45961828242953	231
28.47632955140683	219
28.49304082038414	206
28.50975208936143	209
28.52646335833873	150
28.54317462731604	193
28.55988589629334	164
28.57659716527064	144
28.59330843424794	140
28.61001970322524	142
28.62673097220254	148
28.64344224117984	152
28.66015351015714	148
28.67686477913444	113
28.69357604811175	130
28.71028731708905	140
28.72699858606635	136
28.74370985504365	178
28.76042112402095	164
28.77713239299825	161
28.79384366197555	158
28.81055493095285	182
28.82726619993015	186
28.84397746890746	195
28.86068873788476	212
28.87740000686206	214
28.89411127583936	179
28.91082254481666	204
28.92753381379396	175
28.94424508277126	161
28.96095635174856	158
28.97766762072586	181
28.99437888970317	168
29.01109015868047	143
29.02780142765777	173
29.04451269663507	142
29.06122396561237	178
29.07793523458967	160
29.09464650356697	182
29.11135777254427	168
29.12806904152157	174
29.14478031049888	180
29.16149157947618	196
29.17820284845348	168
29.19491411743078	200
29.21162538640808	188
29.22833665538538	197
29.24504792436268	243
29.26175919333998	220
29.27847046231728	212
29.29518173129458	211
29.31189300027189	268
29.32860426924919	246
29.34531553822649	265
29.36202680720379	255
29.37873807618109	272
29.39544934515839	349
29.41216061413569	371
29.42887188311299	391
29.44558315209029	402
29.4622944210676	510
29.4790056900449	568
29.4957169590222	603
29.5124282279995	681
29.5291394969768	757
29.5458507659541	828
29.5625620349314	918
29.5792733039087	960
29.595984572886	1022
29.61269584186331	1060
29.62940711084061	962
29.64611837981791	976
29.66282964879521	865
29.67954091777251	782
29.69625218674981	687
29.71296345572711	605
29.72967472470441	525
29.74638599368171	449
29.76309726265902	422
29.77980853163632	375
29.79651980061362	360
29.81323106959092	281
29.82994233856822	250
29.84665360754552	248
29.86336487652282	250
29.88007614550012	222
29.89678741447742	205
29.91349868345473	204
29.93020995243203	173
29.94692122140933	183
29.96363249038663	173
29.98034375936393	192
29.99705502834123	158
30.01376629731853	160
30.03047756629583	164
30.04718883527313	171
30.06390010425044	174
30.08061137322774	146
30.09732264220504	155
30.11403391118234	170
30.13074518015964	171
30.14745644913694	171
30.16416771811424	165
30.18087898709154	151
30.19759025606884	148
30.21430152504614	150
30.23101279402345	158
30.24772406300075	145
30.26443533197805	143
30.28114660095535	138
30.29785786993265	129
30.31456913890995	173
30.33128040788725	128
30.34799167686455	140
30.36470294584185	146
30.38141421481916	129
30.39812548379646	133
30.41483675277376	113
30.43154802175106	150
30.44825929072836	130
30.46497055970566	155
30.48168182868296	125
30.49839309766026	133
30.51510436663756	138
30.53181563561487	143
30.54852690459217	169
30.56523817356947	141
30.58194944254677	138
30.59866071152407	155
30.61537198050137	141
30.63208324947867	160
30.64879451845597	147
30.66550578743327	158
30.68221705641058	173
30.69892832538788	184
30.71563959436518	212
30.73235086334248	243
30.74906213231978	180
30.76577340129708	185
30.78248467027438	189
30.79919593925168	175
30.81590720822898	174
30.83261847720629	164
30.84932974618359	175
30.86604101516089	144
30.88275228413819	165
30.89946355311549	167
30.91617482209279	143
30.93288609107009	167
30.94959736004739	168
30.96630862902469	174
30.983019898002	145
30.9997311669793	166
31.0164424359566	171
31.0331537049339	163
31.0498649739112	170
31.0665762428885	159
31.0832875118658	169
31.0999987808431	155
31.1167100498204	189
31.1334213187977	144
31.15013258777501	161
31.16684385675231	159
31.18355512572961	179
31.20026639470691	148
31.21697766368421	177
31.23368893266151	193
31.25040020163881	182
31.26711147061611	167
31.28382273959341	141
31.30053400857072	128
31.31724527754802	148
31.33395654652531	126
31.35066781550262	127
31.36737908447992	164
31.38409035345722	139
31.40080162243452	154
31.41751289141182	148
31.43422416038912	153
31.45093542936643	143
31.46764669834372	148
31.48435796732102	131
31.50106923629833	151
31.51778050527563	169
31.53449177425293	141
31.55120304323023	168
31.56791431220753	128
31.58462558118483	158
31.60133685016213	155
31.61804811913943	169
31.63475938811673	191
31.65147065709404	182
31.66818192607134	182
31.68489319504864	167
31.70160446402594	165
31.71831573300324	202
31.73502700198054	208
31.75173827095784	242
31.76844953993514	250
31.78516080891244	192
31.80187207788975	248
31.81858334686705	291
31.83529461584435	287
31.85200588482165	273
31.86871715379895	344
31.88542842277625	454
31.90213969175355	702
31.91885096073085	958
31.93556222970815	960
31.95227349868545	532
31.96898476766276	453
31.98569603664006	572
32.00240730561736	645
32.01911857459466	550
32.03582984357196	315
32.05254111254926	293
32.06925238152656	219
32.08596365050386	229
32.10267491948117	194
32.11938618845846	192
32.13609745743577	180
32.15280872641307	177
32.16951999539037	153
32.18623126436767	139
32.20294253334497	152
32.21965380232227	169
32.23636507129957	158
32.25307634027688	151
32.26978760925417	139
32.28649887823148	130
32.30321014720878	136
32.31992141618608	152
32.33663268516338	123
32.35334395414068	147
32.37005522311798	147
32.38676649209528	165
32.40347776107259	173
32.42018903004988	209
32.43690029902719	185
32.45361156800449	210
32.47032283698179	204
32.48703410595909	240
32.50374537493639	222
32.52045664391369	226
32.53716791289099	212
32.5538791818683	219
32.57059045084559	186
32.5873017198229	218
32.6040129888002	172
32.6207242577775	179
32.6374355267548	154
32.6541467957321	173
32.6708580647094	130
32.6875693336867	152
32.70428060266401	174
32.7209918716413	147
32.73770314061861	147
32.75441440959591	173
32.77112567857321	165
32.78783694755051	158
32.80454821652781	132
32.82125948550511	154
32.83797075448241	148
32.85468202345972	116
32.87139329243701	115
32.88810456141432	133
32.90481583039162	150
32.92152709936892	119
32.93823836834622	141
32.95494963732352	113
32.97166090630082	120
32.98837217527812	124
33.00508344425543	128
33.02179471323272	114
33.03850598221003	137
33.05521725118733	127
33.07192852016463	120
33.08863978914193	123
33.10535105811923	117
33.12206232709653	131
33.13877359607383	127
33.15548486505114	124
33.17219613402843	152
33.18890740300574	124
33.20561867198304	134
33.22232994096034	157
33.23904120993764	136
33.25575247891494	99
33.27246374789224	126
33.28917501686954	132
33.30588628584684	116
33.32259755482414	117
33.33930882380145	103
33.35602009277874	120
33.37273136175605	114
33.38944263073335	120
33.40615389971065	118
33.42286516868795	128
33.43957643766525	113
33.45628770664255	125
33.47299897561985	94
33.48971024459716	98
33.50642151357445	94
33.52313278255176	116
33.53984405152906	82
33.55655532050636	101
33.57326658948366	98
33.58997785846096	124
33.60668912743826	102
33.62340039641556	126
33.64011166539287	116
33.65682293437016	103
33.67353420334747	117
33.69024547232477	89
33.70695674130207	93
33.72366801027937	121
33.74037927925667	119
33.75709054823397	107
33.77380181721127	114
33.79051308618858	107
33.80722435516587	117
33.82393562414318	92
33.84064689312048	104
33.85735816209778	120
33.87406943107508	109
33.89078070005238	103
33.90749196902968	100
33.92420323800698	93
33.94091450698429	112
33.95762577596158	96
33.97433704493889	119
33.99104831391619	131
34.00775958289349	113
34.02447085187079	115
34.04118212084809	124
34.05789338982539	123
34.07460465880269	138
34.09131592778	140
34.10802719675729	142
34.1247384657346	142
34.1414497347119	182
34.1581610036892	216
34.1748722726665	211
34.1915835416438	233
34.2082948106211	282
34.2250060795984	288
34.24171734857571	350
34.258428617553	353
34.27513988653031	391
34.29185115550761	405
34.3085624244849	382
34.32527369346221	341
34.34198496243951	315
34.35869623141681	311
34.37540750039411	286
34.39211876937142	281
34.40883003834871	178
34.42554130732601	173
34.44225257630332	144
34.45896384528061	132
34.47567511425792	145
34.49238638323522	144
34.50909765221252	116
34.52580892118982	129
34.54252019016712	123
34.55923145914442	104
34.57594272812172	115
34.59265399709903	111
34.60936526607632	121
34.62607653505363	117
34.64278780403093	142
34.65949907300823	98
34.67621034198553	105
34.69292161096283	92
34.70963287994013	120
34.72634414891743	111
34.74305541789474	87
34.75976668687203	116
34.77647795584934	77
34.79318922482664	79
34.80990049380394	99
34.82661176278124	85
34.84332303175854	102
34.86003430073584	99
34.87674556971314	93
34.89345683869045	96
34.91016810766774	86
34.92687937664505	88
34.94359064562235	106
34.96030191459965	105
34.97701318357695	100
34.99372445255425	92
35.01043572153155	113
35.02714699050885	96
35.04385825948616	113
35.06056952846345	92
35.07728079744076	100
35.09399206641805	111
35.11070333539536	86
35.12741460437266	101
35.14412587334996	104
35.16083714232726	106
35.17754841130456	119
35.19425968028186	101
35.21097094925916	94
35.22768221823647	116
35.24439348721376	97
35.26110475619107	101
35.27781602516837	97
35.29452729414567	104
35.31123856312297	91
35.32794983210027	102
35.34466110107757	120
35.36137237005487	73
35.37808363903218	105
35.39479490800947	101
35.41150617698678	98
35.42821744596408	84
35.44492871494138	104
35.46163998391868	98
35.47835125289598	92
35.49506252187328	119
35.51177379085058	106
35.52848505982789	107
35.54519632880518	112
35.56190759778249	103
35.57861886675979	97
35.59533013573709	91
35.61204140471439	87
35.62875267369169	114
35.64546394266899	113
35.66217521164629	112
35.6788864806236	109
35.69559774960089	106
35.7123090185782	98
35.7290202875555	91
35.7457315565328	114
35.7624428255101	99
35.7791540944874	91
35.7958653634647	100
35.812576632442	104
35.82928790141931	112
35.8459991703966	106
35.86271043937391	121
35.87942170835121	121
35.89613297732851	116
35.91284424630581	142
35.92955551528311	137
35.94626678426041	117
35.96297805323771	126
35.97968932221502	156
35.99640059119231	148
36.01311186016962	143
36.02982312914692	154
36.04653439812422	150
36.06324566710152	180
36.07995693607882	213
36.09666820505612	186
36.11337947403342	179
36.13009074301073	196
36.14680201198802	200
36.16351328096533	199
36.18022454994263	191
36.19693581891993	196
36.21364708789723	167
36.23035835687453	195
36.24706962585183	165
36.26378089482913	165
36.28049216380644	183
36.29720343278373	187
36.31391470176104	170
36.33062597073834	181
36.34733723971564	166
36.36404850869294	153
36.38075977767024	161
36.39747104664754	153
36.41418231562484	150
[truncated: 2,010 more rows]
